# Supplementary material for: Regeneration pattern and genome-wide transcription profile of rhizome axillary buds after perennial rice harvest
Source: Front Plant Sci. 2022 Nov 28;13:1071038. doi: 10.3389/fpls.2022.1071038 (PMC9742242; doi:10.3389/fpls.2022.1071038)
Supplement: Supplementary file 4 [file Table_3.xls]

## Sheet: 1
Supplementary Table 3 DEGs at different time points after apical spike removal.
Gene_ID	T1d-vs-CK_log2Fold Change	T3d-vs-CK_log2 Fold Change	T4d-vs-CK_log2Fold Change	T5d-vs-CK_log2Fold Change	gene_description
Os01g0256500	-0.578319	1.06284	1.66848	1.17082	Similar to ZnI
Os11g0703900	-0.608819	-1.76036	-1.40201	-1.84625	Heat shock protein 70
Os02g0161900	-0.260529	-0.420334	0.385434	0.239717	Similar to polyubiquitin containing 7 ubiquitin monomers
Os03g0670700	0.34815	0.945017	0.720251	0.39839	Similar to Glycine-rich RNA-binding, abscisic acid-inducible protein
Os05g0111300	-0.343651	1.32127	0.348688	0.279935	Similar to B22EL8 protein
Os02g0626100	-0.526805	-0.635543	-0.139192	0.864373	Similar to Phenylalanine ammonia-lyase
Os04g0418800	0.0952993	2.84517	2.60714	2.13902	Similar to Hydroxyproline-rich glycoprotein
Os11g0247300	0.0264741	0.851928	0.405483	0.622922	Alpha-tubulin protein, Cell elongation and divisio
Os11g0660500	-0.526179	-0.266593	-0.524241	-1.30832	Translationally controlled tumor protein, Mercury toleranc
Os03g0227800	-0.192138	-0.546493	0.0287257	-0.0597747	Conserved hypothetical protein
Os07g0529800	-0.614886	-0.893246	-0.342226	-0.887908	Protein translation factor SUI1 homolog (GOS2 protein)
Os06g0697000	-0.247148	0.683709	1.93515	1.1891	Similar to Xyloglucan endo-transglucosylase/hydrolase 1
Os06g0728000	0.278021	0.397121	1.00756	0.73126	HMG1 protein (HMGB1)
Os01g0652600	-0.550988	-1.01803	-0.5232	-1.1556	Similar to Ketol-acid reductoisomerase, chloroplast precursor (EC 1.1.1.86) (Acetohydroxy-acid reductoisomerase) (Alpha-keto-beta-hydroxylacil reductoisomerase)
Os05g0489600	-0.518388	-0.376688	-0.1665	-0.402626	Similar to ADP-ribosylation factor 1
Os01g0124200	-0.939491	3.73136	3.38963	3.05536	Similar to Bowman Birk trypsin inhibitor
Os04g0667800	-0.626572	-0.512151	-0.282217	-0.790501	Ubiquitin-conjugating enzyme (EC 6.3.2.19) (Ubiquitin carrier protein)
Os06g0633800	-0.281131	-0.398714	-0.152525	-0.00979451	Amino acid transporter, transmembrane domain containing protein
Os01g0905800	0.709471	0.748143	1.01776	0.7385	Aldolase C-1
Os02g0121300	0.910333	1.58775	0.45271	0.72277	Cyclophilin, Peptidyl-prolyl cis-trans isomerase, Auxin signal transduction, Lateral root initiation, Stress toleranc
Os06g0612800	-0.751858	-0.440044	-0.276116	-0.794047	Similar to PVPR3 protein
Os09g0484200	0.54631	1.50814	0.17313	1.49008	Hypothetical protein
Os06g0681400	-0.111676	-0.123507	0.171629	-0.322848	Ubiquitin domain containing protein
Os11g0455500	0.0334978	0.180803	-0.245	0.403663	Similar to Adenosylhomocysteinase
Os01g0348900	-0.205465	4.34414	3.31807	4.02355	Jacalin-related mannose-binding lectin, Salinity toleranc
Os03g0726100	-0.0106015	0.334493	0.00730247	0.619915	Similar to Tubulin alpha-1 chain (Alpha-1 tubulin)
Os03g0285700	0.312067	1.33367	1.14661	1.24036	Similar to L-ascorbate peroxidase
Os01g0822900	0.441504	1.76267	1.23921	1.12528	Similar to Lipid transfer protein
Os02g0465900	-0.708939	0.736418	1.45458	0.907767	ChaC-like protein family protein
Os01g0124401	-1.71523	3.38458	3.24576	2.51523	Similar to Bowman-Birk type bran trypsin inhibitor
Os08g0129800	0.114425	0.792032	0.426589	-0.0394329	Hypothetical conserved gene
Os06g0701100	-0.201899	-0.895123	-0.688486	-0.97471	Eukaryotic initiation factor 4A (eIF4A) (eIF-4A)
Os02g0666200	0.166093	0.976981	0.779626	1.10524	Aquaporin
Os06g0336200	1.04411	2.73261	2.3911	2.86066	Delta-tonoplast intrinsic protein
Os01g0147900	-0.212873	0.406425	0.385935	0.174863	Triosephosphate isomerase, Glycolytic enzyme, Key component in XA3/XA26-mediated resistance to Xo
Os02g0626400	-0.508466	-0.898433	-0.324946	0.126529	Phenylalanine ammonia-lyase (EC 4.3.1.5)
Os10g0167300	0.350161	0.400738	0.0473724	0.442541	Similar to Enolase 2 (EC 4.2.1.11) (2-phosphoglycerate dehydratase 2) (2-phospho- D-glycerate hydro-lyase 2)
Os03g0599800	-0.224476	-0.216685	-0.59089	-0.142793	Reversibly glycosylated polypeptide
Os03g0158500	-0.214446	-1.46421	-0.279218	-0.264878	YT521-B-like protein family protein
Os09g0482100	-0.467329	-0.368801	-0.286163	-0.725802	Similar to Heat shock protein 82
Os05g0227600	-0.319367	0.408836	0.474276	1.26927	Proline-rich glycoprotein, ABA-dependent inhibition of root growt
Os01g0550300	-0.551949	-1.38437	-0.411968	-0.391714	Similar to Gda-1 protein
Os03g0791800	-0.608187	-0.678518	-0.417303	-0.947725	Rad6 (Ubiquitin carrier protein)
Os05g0128200	-0.409452	-1.23015	-0.0115035	-0.508853	Hypothetical conserved gene
Os04g0486600	0.445023	1.22617	0.454671	1.34208	Similar to Glyceraldehyde-3-phosphate dehydrogenase, cytosolic 3 (EC 1.2.1.12)
Os03g0811900	-0.398491	0.154892	0.44171	0.100792	Similar to ADP-ribosylation factor
Os03g0183300	0.049777	-0.0125243	1.58418	0.435918	Pathogenesis-related transcriptional factor and ERF domain containing protein
Os11g0210300	0.932726	0.784514	1.49626	0.993916	Alcohol dehydrogenase 1
Os01g0944200	-0.0940059	-0.815706	-0.411927	-0.204747	Ribonuclease H-like domain containing protein
Os06g0130800	-0.449498	0.506552	1.19569	0.420312	Winged helix repressor DNA-binding domain containing protein
Os08g0157600	-0.424621	-1.0125	-0.243254	-0.174834	MYB transcription factor, Circadian cloc
Os12g0567700	0.746308	0.753874	0.449295	0.313722	Similar to 60S ribosomal protein L2 (Fragment)
Os03g0178000	0.462393	0.570932	0.384995	0.128286	EF-1 alpha
Os03g0648400	-0.679582	-1.52435	-0.612174	-0.768151	Similar to DnaJ protein
Os04g0656100	0.202934	-0.678646	-0.376909	-0.0776377	H+-ATPase, Blue light-induced stomatal opening of dumbbell-shaped guard cells, N uptak
Os04g0349500	0.378996	0.532763	0.337452	0.0421804	Similar to 40S ribosomal protein S8
Os03g0276500	-0.480839	-1.09252	-1.27447	-0.405819	Similar to Heat shock protein 70
Os03g0327600	0.464842	2.25319	1.95839	1.90206	Ricin B-related lectin domain containing protein
Os07g0615200	-0.342843	-0.35019	-0.153462	0.00175113	Tify domain containing protein
Os03g0177400	0.719063	0.528421	0.0223301	0.294262	EF-1 alpha
Os03g0353400	0.108869	-0.547041	0.651631	0.108058	Similar to Poly(A)-binding protein C-terminal interacting protein 6
Os02g0503400	-0.291458	0.535539	0.599924	-0.123107	Similar to 60S ribosomal protein L35
Os02g0718900	0.410858	0.324841	-0.2793	0.251971	ADP,ATP carrier protein, mitochondrial precursor (ADP/ATP translocase) (Adenine nucleotide translocator) (ANT)
Os06g0688100	-0.284354	-1.02848	-0.728077	-1.22849	Hypothetical conserved gene
Os04g0449900	-0.557872	-0.377309	-0.46562	-0.764562	Similar to RNA Binding Protein 47
Os08g0498100	-0.644302	-0.442956	-0.630426	-0.242977	Similar to Caffeoyl-CoA O-methyltransferase 2 (EC 2.1.1.104) (Trans-caffeoyl-CoA 3-O-methyltransferase 2) (CCoAMT-2) (CCoAOMT-2)
Os03g0177900	0.589625	0.233756	0.112645	0.00359385	EF-1 alpha
Os03g0737000	0.308604	1.05217	1.21625	1.01645	Cystathionine beta-synthase, core domain containing protein
Os02g0216300	-0.876857	-0.503574	-0.864484	-0.466439	Similar to cDNA clone:J023088C01, full insert sequence
Os02g0669100	0.183705	-1.44299	-0.191586	-0.509475	Dehydrin family protein
Os02g0735200	-0.0695224	0.217099	-0.185855	0.132997	Glutamine synthetase shoot isozyme (EC 6.3.1.2) (Glutamate--ammonia ligase) (Clone lambda-GS28)
Os05g0169100	0.640355	0.802594	0.390249	0.173197	Similar to 60S ribosomal protein L10 (QM protein homolog)
Os09g0258600	0.0528506	0.40501	0.105867	-0.388206	Similar to 60S ribosomal protein L17-1
Os03g0794900	0.000722091	-0.434373	0.41188	0.0140594	Frigida-like family protein
Os07g0448800	0.356153	1.05223	0.653665	1.51966	Aquaporin
Os11g0211800	-3.01006	6.00875	5.12447	4.36649	Similar to Specific abundant protein-like protein 1
Os11g0139700	0.570764	0.214757	1.65583	1.47913	Hypothetical conserved gene
Os08g0116500	0.886397	1.12282	0.455005	0.518423	Similar to 60S acidic ribosomal protein P1 (L12)
Os01g0974200	-1.8132	-1.66952	-1.48179	-1.47428	RicMT (Metallothionein-like protein)
Os01g0654500	-0.0952498	0.474988	0.0653086	0.374345	Similar to NADP-isocitrate dehydrogenase
Os06g0246000	-0.30314	0.362984	-0.00626948	-0.149305	Similar to HvB12D protein (B12Dg1 protein)
novel.567	0.119218	-0.568875	1.10972	0.707616	-
Os06g0643500	1.03861	2.33771	1.65206	1.83017	Similar to ADR11 protein (Fragment)
Os12g0632000	0.441392	0.785158	0.628866	0.0224264	Gly-rich protein, Partner protein of RF5, Fertility restoratio
Os05g0459900	0.721036	0.897974	0.242013	0.0953415	Similar to 60S ribosomal protein L36-1
Os03g0342900	0.0391023	-0.0267204	0.873584	0.241448	Dormancyauxin associated family protein
Os01g0896700	0.826734	0.924058	0.477082	0.523398	Similar to 60S ribosomal protein L5
Os08g0503000	1.29904	2.9395	1.41963	3.00945	Hypothetical protein
Os03g0710800	0.337495	0.662652	0.0921986	0.367589	14-3-3-like protein S94
Os01g0566900	-0.450242	-0.23173	0.070199	-0.313768	Similar to 3'-5' exonuclease domain-containing protein-like
Os08g0504700	-0.201815	-0.950981	0.174751	-0.654519	Gibberellin-induced A20/AN1 zinc-finger protein, Negative regulation of GA (gibberellin) -mediated cell elongatio
Os07g0568700	0.476992	2.23743	2.64545	2.31164	Polygalacturonase-inhibiting protein, Inhibitor of fungal polygalacturonase, Regulation of floral organ numbe
Os11g0545300	0.204334	-0.86032	0.259622	0.484892	Similar to Topoisomerase 6 subunit A-like protein
Os03g0244200	-0.413594	-0.207531	0.165574	-0.479614	Similar to thaumatin-like protein 1
Os01g0253300	-0.0313793	-0.907114	-0.453333	-0.799859	Importin alpha-1a subunit
Os05g0119300	0.0428627	-0.789791	0.601428	0.386775	Similar to ESTs AA754121
Os03g0337800	0.803612	0.280871	-0.07028	0.162362	Similar to 60S ribosomal protein L19 (Fragment)
Os03g0177500	0.567638	0.58418	0.254036	0.40409	EF-1 alpha
Os07g0573900	-0.109013	-0.0606705	0.362841	0.0692117	Hypothetical conserved gene
Os12g0623900	-0.498575	0.0138965	-0.418896	-0.0663801	Similar to Ethylene-responsive methionine synthase (Fragment)
Os05g0495300	0.00620029	-1.46332	-0.441251	-0.424681	Conserved hypothetical protein
Os01g0911100	0.0399757	-0.859033	-0.0231211	-0.0516317	Similar to DEAD box RNA helicase1
Os03g0807800	0.733695	0.770241	0.0794067	0.42647	Similar to 40S ribosomal protein S2 (Fragment)
Os09g0553100	0.13708	0.892384	0.82272	-0.156639	Similar to Histone H4
Os05g0497300	-0.0445026	-0.311406	0.303478	-0.428697	Similar to Ethylene response factor 2
Os11g0147800	-0.0266858	1.21455	0.745923	0.934897	Similar to Wali7 protein (Fragment)
Os10g0478200	0.302596	0.887949	0.172455	0.914644	Cytoplasmic malate dehydrogenase
Os05g0402700	0.595142	0.963522	0.458524	0.8515	Similar to Fructose-bisphosphate aldolase, cytoplasmic isozyme (EC 4.1.2.13)
Os05g0202800	-2.52518	-6.0452	-5.50897	-8.5051	Similar to Metallothionein-like protein 3B
Os11g0163100	-0.0208688	-0.0644567	0.0860355	0.17056	Similar to Actin 7 (Actin 2)
Os05g0498400	0.0302311	-1.20269	-0.235199	-0.817941	Similar to Protein translation factor SUI1
novel.1488	-0.553529	0.0564027	0.111549	-0.169671	PF09072:Translation machinery associated TMA7
Os10g0115600	0.0423013	-0.94083	-0.289977	-0.293839	Hypothetical conserved gene
Os12g0624000	-0.0419259	0.918247	0.0807524	0.564922	Similar to Methionine synthase protein
Os04g0549600	-0.726558	-1.20235	-0.910836	-0.968275	Chaperone DnaJ protein, Negative regulation of rice innate immunity, Basal resistance to Magnaporthe oryza
Os01g0200700	-0.209137	0.0627662	-0.351164	-0.349917	Similar to Metallothionein-like protein type 3 (MT-3) (MWMT3)
Os08g0126300	-0.410307	0.45756	-0.129958	0.0802584	Similar to Glyceraldehyde-3-phosphate dehydrogenase (Fragment)
Os05g0580000	-1.66372	-1.84582	-2.12518	-2.69001	Similar to ADP-glucose pyrophosphorylase (EC 2.7.7.27) (Fragment)
Os02g0730000	1.31035	1.36945	2.88278	3.72154	Similar to Mitochondrial aldehyde dehydrogenase
Os12g0167900	0.823777	0.861896	0.360424	0.426793	Ribosomal protein L3
Os05g0405000	0.576151	-0.612887	-0.679457	-1.19097	Orthophosphate dikinase precursor (EC 2.7.9.1)
Os03g0278000	-0.284764	0.49918	0.117403	1.16664	UDP-glucuronic acid decarboxylase
Os09g0485900	0.745536	0.717902	0.134352	0.171582	Similar to 60S ribosomal protein L9 (Gibberellin-regulated protein GA)
Os02g0131300	-0.218395	0.141402	0.217885	0.0692994	Similar to Mitochondrial ATP synthase
Os05g0562200	-0.223256	-0.266479	0.703055	0.359292	Drought induced 19 family protein
Os05g0344200	0.519122	0.986283	2.02219	1.09849	Conserved hypothetical protein
Os11g0115100	-0.171528	2.61707	2.33832	2.58605	Similar to Lipid transfer protein
Os04g0244800	-0.402835	-0.770675	-0.309135	-0.893299	Heavy metal transport/detoxification protein domain containing protein
Os05g0176100	-0.37284	-0.428445	-0.703423	0.495687	Similar to Cellulose synthase BoCesA1
Os01g0328400	0.842509	1.24065	0.464745	0.60264	Ubiquitin
Os07g0114300	-0.436471	0.361359	0.229506	0.0857605	Protein of unknown function DUF1909 domain containing protein
Os03g0577000	0.90274	0.687524	-0.0299857	0.219935	Similar to Ribosomal protein S3 (Fragment)
Os12g0115000	0.0677412	0.821242	0.563928	0.546289	Similar to Non-specific lipid-transfer protein 2B
Os07g0622100	0.971075	0.901486	0.364786	0.47865	Similar to Ribosomal protein s6 RPS6-2
Os03g0576700	0.90377	0.98886	0.751102	0.55564	Similar to 60S ribosomal protein L13 (BBC1 protein homolog)
Os08g0326400	0.409491	0.540568	0.219871	-0.00354031	60S ribosomal protein L7a
Os05g0343400	-0.782164	-1.01341	-0.240925	-0.507973	WRKY transcription factor, Disease resistance, Defense respons
Os07g0424400	-1.0209	-0.896005	-0.407958	0.394594	Similar to Cellulose synthase-7
Os06g0708500	0.11692	0.897063	0.614686	0.494984	Similar to Peptidyl-prolyl cis-trans isomerase
Os12g0548401	-1.50826	4.28964	3.92889	4.21611	Similar to Proteinase inhibitor
Os05g0567100	-0.0712645	0.252563	-0.131929	0.0184227	Aspartic proteinase oryzasin 1 precursor (EC 3.4.23.-)
Os07g0180900	1.1623	0.711086	0.0585515	0.501804	Similar to 60S ribosomal protein L4
Os04g0402100	0.326389	0.532308	-0.48914	0.461831	Similar to Calnexin (Fragment)
Os10g0577800	-0.153648	-0.644554	0.0156759	0.000880783	Transcription factor binding protein, Poly (ADP-ribose) polymerase (PARP) domain protein, Abiotic stress tolerance, Control of leaf cell fat
Os05g0477300	1.06708	1.26738	0.399095	0.576277	Ribosomal protein S26e domain containing protein
Os02g0610600	-0.0725238	-0.169619	-0.410439	-0.893242	Similar to 9G8-like SR protein (RSZp22 splicing factor)
Os03g0815100	-0.0138355	-0.675698	0.371126	-0.379261	Similar to OsNAC6 protein
Os08g0500700	-0.227442	0.758187	-0.977207	0.11724	Similar to Heat shock protein 82
Os03g0756000	1.04056	0.9035	0.205607	0.483597	Similar to 60S ribosomal protein L13a-4
Os09g0507800	1.07251	0.929433	0.301901	0.587548	60S ribosomal protein L7a
Os02g0200900	0.116208	-0.998427	-0.447697	-0.681231	Hypothetical conserved gene
Os01g0723400	-0.177833	-0.0463817	0.232373	0.220857	NADP-malic enzyme, Splicing varian
Os02g0523500	0.241201	-0.517203	-0.249408	0.147098	RNA-binding protein, Transport and localization of storage protein mRNAs, Modulation of gene expressio
Os11g0482000	0.700753	0.79517	0.385306	0.292157	Similar to 40S ribosomal protein S5
Os07g0694700	-0.496991	0.602878	-0.391763	0.506246	Ascorbate peroxidase, ROS homeostasis, Chloroplast protection, Carbohydrate metabolism, Plant architecture, Fertility maintenanc
Os08g0157500	-1.32267	-0.733736	-1.11888	0.00552273	Caffeic acid O-methyltransferase, Flavonoid 3'-O-methyltransferase, Melatonin biosynthesis, Tricin biosynthesi
Os04g0233400	-0.0799796	1.10208	1.10061	1.51268	Similar to Arabidopsis thaliana (Fragment)
Os05g0160200	0.82218	1.02976	0.362161	0.355845	Ubiquitin
Os06g0639100	-0.145877	-1.30749	-0.317788	-0.206374	Zinc finger, RING/FYVE/PHD-type domain containing protein
Os04g0429450	-0.145066	-0.134624	-0.526134	-0.0312759	Conserved hypothetical protein
Os08g0110800	0.0339446	-1.06313	-0.521333	-0.670882	K Homology, type 1, subgroup domain containing protein
Os01g0149800	-0.604517	-1.48483	-0.947996	-2.62455	Metallothionein-like protein type 2
Os11g0438700	-0.396709	0.424379	1.05837	0.853585	Similar to Tropinone reductase-I (EC 1.1.1.206) (TR-I) (Tropine dehydrogenase)
Os03g0352400	-0.196425	-0.854222	-0.449048	-0.965265	Similar to Nucleolar GTP-binding protein 2 (Autoantigen NGP-1)
Os04g0688100	0.41998	2.72248	2.26148	1.91329	Peroxidase (EC 1.11.1.7)
Os11g0127900	0.469052	0.735777	0.382919	0.162126	Similar to 40S ribosomal protein S16
Os03g0794700	0.529553	0.978787	0.688508	0.493892	Similar to 40S ribosomal protein S18
Os05g0491100	0.367786	1.04199	0.620288	0.704829	Similar to Calmodulin
Os08g0480100	-0.116665	-1.07918	-0.261389	-0.207599	Signal recognition particle receptor, alpha subunit, N-terminal domain containing protein
Os07g0662500	0.6477	1.18106	0.428213	0.479603	Similar to Elongation factor 1-beta' (EF-1-beta')
Os03g0234200	0.443464	0.571398	0.0476289	-0.224189	Similar to Ubiquitin fusion protein (Fragment)
Os03g0345200	0.66265	1.35835	0.992984	0.754845	40S ribosomal protein S21
Os03g0408300	0.961008	1.14817	0.500868	0.515149	Similar to 60S ribosomal protein L27a-3
Os05g0112000	-0.370984	0.200844	0.410777	0.30907	E3 ubiquitin ligase, XA21-mediated disease resistanc
Os09g0538000	-0.191588	9.22833	9.06279	10.0447	Ribonuclease T2 family protein
Os07g0685700	-0.332276	-1.32186	-0.0888071	-0.114126	Transcription factor, Response to ethylene stimulus, Wound signalin
Os05g0460200	-0.564502	0.14973	0.0275418	-0.303024	Similar to Ubiquitin carrier protein
Os01g0172400	0.078791	-0.0320946	0.761435	0.710045	Similar to Phospholipase D alpha 1
Os11g0414000	0.0785818	0.190283	-0.0715841	-0.183919	eIF4-gamma/eIF5/eIF2-epsilon domain containing protein
Os02g0151800	0.156494	-1.41444	-0.440032	-0.535212	Similar to Ca2+/calmodulin-dependent protein kinase phosphatase
Os12g0264500	-0.196795	-0.650725	-0.314165	-0.0093177	Similar to CoA-thioester hydrolase CHY1 (3-hydroxyisobutyryl-coenzyme A hydrolase)
Os03g0424800	1.01663	1.36323	0.357657	0.802754	Similar to 40S ribosomal protein S19-3
Os03g0387900	0.181726	0.0379913	0.036186	-0.053599	Conserved hypothetical protein
Os09g0486500	0.186159	-0.492428	0.789462	-0.356398	A20/AN1 zinc-finger protein, Response to multiple biotic stresses, Regulation of abiotic stress response
Os03g0703000	-0.0642843	1.71208	1.24049	1.80114	Similar to Beta-glucosidase
Os10g0411800	0.769615	0.970554	0.37062	0.431037	Similar to 40S ribosomal protein S17-3
Os11g0199200	0.437322	0.93405	0.501713	1.08849	Protein disulfide isomerase-like enzyme, Starch synthesis, Maturation of proglutelin in endosper
Os10g0408700	0.134508	-1.33587	-0.506247	-0.450134	Similar to GAMYB-binding protein (Fragment)
Os10g0509100	-0.136109	-0.214938	0.57785	0.397549	Similar to predicted protein
Os05g0411600	-0.16937	0.30274	0.166055	-0.358391	Similar to nucleic acid binding protein
Os10g0466700	0.670921	1.14077	0.569394	0.475128	Similar to 60S ribosomal protein L17
Os02g0591700	1.01686	0.89369	0.264427	0.426755	Similar to Candida glabrata strain CBS138 chromosome L complete sequence
Os07g0246200	0.628814	1.1843	0.160023	1.33578	Similar to Calreticulin (Fragment)
Os12g0623500	-0.0952854	-0.995229	-0.825922	-0.814742	Similar to Cationic amino acid transporter-like protein
Os03g0182600	0.655329	0.643574	0.330087	0.208296	Ribosomal protein S2 family protein
Os05g0407500	-0.0915635	-0.0564486	0.991551	0.0406728	Soluble gibberellin receptor, Gibberellin signalin
Os06g0184300	0.0720635	-0.116558	-0.216653	-0.224384	Similar to Ubiquitin carboxyl-terminal hydrolase
Os03g0200500	1.12954	0.789347	0.0599776	0.557968	40S ribosomal protein S3a (CYC07 protein)
Os03g0254700	0.271392	-0.402384	0.150243	0.294837	WD40 repeat-like domain containing protein
Os09g0436500	0.271543	-1.03018	-0.48796	-0.578189	Conserved hypothetical protein
Os11g0455800	-0.385441	0.426157	-0.056999	0.605459	Similar to Serine hydroxymethyltransferase
novel.552	0.321402	0.984484	0.565314	0.647559	PF00170:bZIP transcription factor
Os05g0399400	1.72991	3.63352	4.93421	5.50395	Chitinase 9
Os08g0237000	0.145159	-0.450316	0.54757	1.26494	Xyloglucan endotransglycosylase/hydrolase protein 8 precursor (EC 2.4.1.207) (End-xyloglucan transferase
Os02g0625500	0.0894109	0.835575	0.149968	0.829666	Similar to Adenosine kinase-like protein (Fragment)
Os08g0430500	0.510814	0.665997	-0.0658721	0.675757	14-3-3 protein, Florigen receptor, Flowerin
Os07g0252400	-0.00405599	-1.08375	-0.477569	0.380704	Similar to Cellulose synthase-8
Os02g0611800	-0.605361	-0.819844	-0.467585	-0.33857	Similar to Hydroxyanthranilate hydroxycinnamoyltransferase 3
Os06g0573600	0.459837	2.80275	2.41785	3.04434	Similar to Beta-galactosidase precursor (EC 3.2.1.23) (Lactase)
Os01g0927600	0.0952564	-1.05234	-0.429052	-0.594331	Auxin response factor (ARF) family protein, Transcription factor, Negative regulation of grain size and weigh
Os10g0529800	-0.301659	0.206289	0.346148	-0.394855	Similar to Tau class GST protein 4
Os07g0657200	0.0415756	-0.605977	-0.380125	-0.275525	WD40/YVTN repeat-like domain containing protein
Os06g0683400	-0.498558	-0.596948	0.571784	-0.589236	Small calcium-binding protein with one EF-hand motif, Positive regulation of osmotic and salt toleranc
Os04g0569900	0.046706	-0.268188	0.236512	-0.171047	IQ calmodulin-binding region domain containing protein
Os11g0115350	-0.0024203	0.981807	0.553003	0.758356	Similar to Non-specific lipid-transfer protein 2
Os03g0826800	1.86562	1.56277	2.41061	1.75771	Conserved hypothetical protein
Os02g0767500	0.421022	0.420758	-0.271097	0.272218	Mitochondrial phosphate transporter
Os07g0614500	0.682433	0.479011	0.205293	0.103541	Similar to Elongation factor 1 beta 2
Os02g0525600	0.939355	1.70983	1.97687	1.51637	Similar to H0502B11.1 protein
Os01g0719100	-0.107344	1.23442	1.64756	0.940043	Similar to RING finger and CHY zinc finger domain-containing protein 1
novel.255	0.214037	0.597986	1.31591	0.714472	-
Os01g0686800	1.05725	0.931318	0.143053	0.54782	Protein containing the WD-40 repeat, Innate immunut
Os12g0114800	-0.514879	2.98786	2.11118	3.15535	Similar to Lipid transfer protein
Os10g0371000	0.324804	1.55551	1.34075	1.5966	Similar to Pollen proteins Ole e I family protein, expressed
Os12g0189300	-0.682972	2.44934	2.02601	3.83825	Pyruvate/Phosphoenolpyruvate kinase, catalytic core domain containing protein
Os02g0717800	0.994024	1.24563	0.391833	0.767714	Similar to 60S ribosomal protein l31 (Fragment)
Os04g0653000	-0.227963	0.906157	0.223942	0.300802	Jasmonic acid (JA) signalling repressor, Regulation of spikelet developmen
Os01g0511000	0.267314	-0.318256	1.0657	-0.055607	Similar to LOB domain protein 40
Os07g0585500	-0.10727	-0.0309691	0.418591	0.449599	Conserved hypothetical protein
Os06g0708600	-0.40647	-0.148817	-0.0977004	-0.48289	Zinc finger, C2H2-like domain containing protein
Os02g0757100	0.220714	-0.975174	0.718871	0.149247	Similar to Phi-1 protein
Os02g0287000	0.625225	0.608635	0.211796	0.0690812	Similar to 40S ribosomal protein S3a (CYC07 protein)
Os03g0103800	-0.0423498	-1.00359	0.00440653	-0.229149	Conserved hypothetical protein
Os02g0162500	0.259433	0.724791	0.251935	-0.0208255	Similar to 40S ribosomal protein S14
Os03g0270000	-0.0139638	0.201127	0.528769	0.0662607	Protein of unknown function DUF296 domain containing protein
Os09g0369050	-0.0112848	-0.0957776	0.0495022	-0.484444	Similar to DRE binding factor 2
Os04g0610400	-0.206645	-1.02262	0.127928	-0.598591	APETALA-2-like transcription Factor, Control of the abscisic acid (ABA)/gibberellin (GA) balanc
Os03g0736300	-0.870905	-0.0452836	0.0531006	0.758606	Similar to CEL6=CELLULASE 6 (Fragment)
Os02g0593700	-0.0786941	-0.0356689	0.353724	0.18617	Similar to TA4 protein (Fragment)
Os01g0191100	1.34321	1.64699	0.809404	1.06273	Similar to Acidic ribosomal protein P2a-4 (Fragment)
Os11g0456300	0.295674	0.67926	0.197341	0.217186	Similar to SKP1-like protein 1A
Os02g0827300	-0.281421	-1.4196	-0.756509	-1.00646	Protein of unknown function DUF382 domain containing protein
Os06g0671900	0.220714	-0.368386	-0.464038	-0.17183	Similar to Tubulin beta-3 chain
Os10g0465800	1.08666	1.31535	0.614809	0.734413	Similar to 60S ribosomal protein L21
Os03g0598800	0.920705	1.25341	0.679422	0.68248	Similar to Ribosomal protein L15
Os02g0716500	-0.164498	-0.251262	-0.451552	-0.474746	Delta12-fatty acid desaturas
Os08g0162100	0.112908	-0.846536	-1.0341	-0.632384	Transcriptional co-repressor, Regulation of meristem fat
Os04g0501000	0.951186	0.918291	0.0613326	0.284973	Nucleotide-binding, alpha-beta plait domain containing protein
Os01g0709500	-0.133785	-0.787354	-0.111107	0.0188454	Conserved hypothetical protein
Os01g0797600	0.152439	-0.527085	0.319747	-0.570878	AP2/ERF family protein, ERF-associated EAR-motif-containing repressor, Abiotic stress response, Stress signalin
Os08g0525600	0.14146	0.591416	-0.345376	0.556805	Similar to Peptidylprolyl isomerase; FK506-binding protein
Os03g0241900	0.512378	-2.87519	-0.223856	-0.134715	Similar to Senescence-associated protein 12
Os03g0141000	1.12679	1.13783	0.379034	0.648227	60S ribosomal protein L21
Os01g0276000	0.552325	1.24993	0.921595	0.542028	Similar to 60S ribosomal protein L30
Os04g0584600	-0.044513	-0.866228	-0.0367041	-0.113284	Similar to Calcium dependent protein kinase
Os03g0203200	0.67707	1.07346	1.79167	1.30371	Alpha/beta hydrolase, Strigolactone receptor, Strigolactone perception, Reguration of shoot branchin
Os05g0230700	-0.122206	0.238412	-0.17349	0.841885	Similar to Auxin-responsive protein IAA17
Os10g0170200	0.7406	0.777262	0.25325	0.0903008	Similar to 40S ribosomal protein S20 (S22) (Fragment)
Os05g0138300	-0.0876965	-0.148246	0.608758	0.448566	Similar to ICT protein (Fragment)
Os02g0797600	-0.0380333	-1.14108	-0.20578	-0.608242	Conserved hypothetical protein
Os05g0129300	0.159233	0.313832	0.424377	0.30704	Basic/leucine zipper protein
Os06g0347100	0.290196	-0.0913362	-0.026808	-0.108775	Similar to Acyl-coenzyme A oxidase 4, peroxisomal (EC 1.3.3.6) (AOX 4) (Short- chain acyl-CoA oxidase) (SAOX) (AtCX4) (G6p) (AtG6)
Os03g0291500	-0.456107	3.92296	3.9953	4.48377	Asparagine synthetase, Biosynthesis of asparagine following the supply of ammoniu
Os05g0323900	0.491863	1.29098	1.19268	0.856561	Manganese superoxide dismutase, Heat-stress toleranc
Os04g0677500	0.375336	-0.315525	0.105587	-0.0315866	Pyruvate kinase (EC 2.7.1.40)
Os01g0679700	0.702724	1.03138	0.596491	0.472701	Similar to 60S ribosomal protein L37a
Os11g0148500	0.22254	0.0109055	-0.0258128	0.17382	Cytosolic pyruvate kinase, Plant morphological developmen
Os03g0160200	0.00633942	-0.625762	-0.488908	-0.726874	Conserved hypothetical protein
Os02g0609400	-0.664176	0.096976	0.149658	-0.362158	Similar to Iron-stress related protein
Os08g0366100	-0.168241	0.659246	0.174808	0.318548	Similar to Endothelial differentiation-related factor 1 (EDF-1) (Multiprotein bridging factor 1) (MBF1)
Os04g0685300	-0.0194399	-0.260061	0.436748	-0.062797	Harpin-induced 1 domain containing protein
Os02g0469600	0.120814	0.393667	0.0112088	-0.0496751	Similar to Cysteine proteinase 1 precursor (EC 3.4.22.-)
Os08g0408500	0.119892	-0.0280118	0.0993888	-0.325428	Pathogenesis-related transcriptional factor and ERF domain containing protein
Os08g0395700	0.0796489	2.06489	1.77343	1.37718	Conserved hypothetical protein
Os02g0284600	0.804365	0.787966	0.262303	0.333462	Similar to 60S ribosomal protein L27
Os07g0597000	0.281026	0.740291	0.205165	0.248065	Similar to Eukaryotic translation initiation factor 5A (eIF-5A)
Os09g0520700	0.255666	-0.939459	-0.436865	-0.91505	Similar to RNA helicase
Os06g0194000	-0.223772	-0.320439	-0.0928926	-0.0149035	AP2/ERF transcription factor, Drought resistance, Control of lignin biosynthesi
Os06g0644100	-0.410997	-0.449299	-0.6158	-0.935039	Carbohydrate-binding-like fold domain containing protein
Os03g0758800	0.618183	0.277191	-0.199676	-0.198296	Similar to Eukaryotic translation initiation factor 5A-2 (eIF-5A-2) (eIF-4D)
Os04g0628100	-0.271754	-1.38122	-0.544922	-0.898679	Similar to Polyubiquitin
Os08g0234000	0.45941	0.061977	0.0846769	-0.0382232	Similar to 60S ribosomal protein L7-2
Os05g0247100	1.47943	4.88555	5.24835	7.18343	Similar to Glycosyl hydrolases family 18
Os03g0424500	0.623345	0.830978	0.190393	0.0935823	Similar to 40S ribosomal protein S19-3
Os11g0147500	0.2448	-0.191868	0.0333104	-0.278974	Heavy metal transport/detoxification protein domain containing protein
Os02g0517531	0.222499	-0.727884	-0.0991967	0.0959117	Nucleotide-binding, alpha-beta plait domain containing protein
Os09g0346500	0.241283	6.06274	5.42079	7.16315	Similar to Chlorophyll a-b binding protein, chloroplast precursor (LHCII type I CAB) (LHCP)
Os09g0397300	-0.0918602	-1.02563	0.394525	0.10177	HAD-superfamily hydrolase subfamily IIB protein
Os12g0124200	0.708184	0.979624	0.542062	0.382256	Similar to 40S ribosomal protein S16
Os02g0175600	0.490457	0.658728	0.247588	0.121189	Similar to 60S ribosomal protein L27a (Fragment)
Os12g0168900	0.0399356	0.900419	0.581459	0.698039	Similar to Vacuolar ATP synthase 16 kDa proteolipid subunit (EC 3.6.3.14) (V- ATPase 16 kDa proteolipid subunit) (Fragment)
Os03g0136900	-0.0477281	0.123847	0.189285	0.448783	Similar to Aconitate hydratase, cytoplasmic (EC 4.2.1.3) (Citrate hydro-lyase) (Aconitase)
Os07g0678600	-0.185669	-1.3098	-0.864597	-1.01423	Similar to Serine/threonine protein kinase
Os07g0590700	-0.044328	1.33475	0.760076	1.26713	Similar to transcriptional regulatory protein algP
Os03g0139100	0.951981	0.753205	-0.127275	0.154844	Similar to Ribosomal Pr 117 (Fragment)
Os07g0661400	-0.032928	-1.1462	-0.058196	-0.112737	Conserved hypothetical protein
Os02g0115700	-0.0772845	1.54497	2.30119	3.13079	Catalase isozyme A (EC 1.11.1.6) (CAT-A)
Os09g0437500	0.0480242	0.351275	0.707838	0.0569514	Dormancyauxin associated family protein
Os01g0582600	-0.206565	-0.802756	0.373889	-0.0976544	Phospholipase A2, active site domain containing protein
Os08g0559200	0.997226	1.13627	0.571334	0.728109	Similar to Ribosomal protein S25 (40S ribosomal 25S subunit)
Os03g0351500	-0.176672	1.45905	0.706591	1.02343	Similar to Superoxide dismutase
Os02g0814700	1.11846	1.50962	0.538673	0.952463	Similar to Ribosomal Pr 117 (Fragment)
Os06g0232000	-0.200902	-0.213746	0.203343	0.171036	Similar to Pro-resilin
Os10g0411700	0.824446	0.79065	0.0059827	0.195178	Similar to S28 ribosomal protein (Fragment)
Os01g0348700	0.380302	0.684062	0.481648	0.22797	Similar to 60S ribosomal protein L23a (L25)
Os03g0119500	0.250652	-0.916348	-0.574432	-0.323272	Callose synthase, Ovary expansion by affecting vascular cell patternin
Os07g0571100	0.0042468	-1.35789	-1.00214	-0.646244	Conserved hypothetical protein
Os04g0533300	-0.0697925	-1.01669	-0.250166	-0.0163928	Similar to Remorin (pp34)
Os02g0301100	0.709181	0.661173	0.907321	0.41355	RAG1-activating protein 1 homologue domain containing protein
Os07g0539100	-0.381075	0.924225	0.780955	1.16085	Glycoside hydrolase, family 17 protein
Os06g0646500	0.0145608	0.472754	0.271165	0.189117	Similar to ATP synthase delta chain, mitochondrial precursor (EC 3.6.3.14
Os04g0678700	-0.268167	6.30133	6.4147	7.93201	Similar to Protochlorophyllide reductase (EC 1.3.1.33) (PCR) (NADPH- protochlorophyllide oxidoreductase) (POR) (Fragment)
Os05g0533100	0.59184	0.173441	-0.115367	0.061992	Similar to plasminogen activator inhibitor 1 RNA-binding protein
Os02g0696500	0.331381	-0.525559	0.456336	0.109776	Concanavalin A-like lectin/glucanase domain containing protein
Os02g0218200	0.416398	0.0703929	0.0278963	0.0319301	Peptidase M1, membrane alanine aminopeptidase family protein
Os05g0426200	-0.112023	-0.396262	-0.378554	-0.0805647	No apical meristem (NAM) protein domain containing protein
Os08g0345700	0.59858	0.1173	0.551287	0.274259	Similar to Fructose-6-phosphate 1-phosphotransferase (Fragment)
Os03g0815200	-0.509155	0.121545	-0.429807	0.602658	Similar to Methylenetetrahydrofolate reductase (EC 1.5.1.20)
Os06g0727200	-0.0296057	0.580452	0.443513	0.485705	Catalase isozyme B (EC 1.11.1.6) (CAT-B)
Os08g0478700	-0.891035	-1.81881	-0.308323	-0.92547	Similar to Mitochondrial uncoupling protein 4
Os09g0453100	0.0333083	-0.482553	-0.0281485	-0.418523	Conserved hypothetical protein
Os07g0574800	-0.0326678	0.349317	-0.0905792	1.02629	Tubulin alpha-1 chain
Os05g0149600	0.0406523	-0.513997	0.0867405	-0.123661	Similar to CULLIN1-like protein 1
Os03g0655400	0.232799	-0.380799	1.00835	-0.0195072	Similar to LIP5
Os01g0840100	-0.4491	0.252874	-0.747095	-0.485642	Heat shock protein Hsp70 family protein
Os01g0168100	-0.225996	-1.88815	-0.270269	-0.553968	KIP1-like domain containing protein
Os04g0650000	-0.341582	-0.119753	-0.600537	-0.672092	Similar to Oryzain alpha chain precursor (EC 3.4.22.-)
Os06g0672400	-0.0813519	0.0560071	0.235295	-0.35635	Protein of unknown function DUF640 domain containing protein
Os10g0555900	0.687155	1.63529	-0.00127998	1.76453	Similar to Beta-expansin
Os03g0319300	0.0786115	0.494159	0.343289	1.01361	Calmodulin, Ca<sup>2+</sup> sensor, Ca<sup>2+</sup> signalling, Thermotoleranc
Os06g0152100	0.209517	0.763864	-0.0157903	0.765703	Similar to Profilin-2
Os03g0856700	0.204942	1.16819	0.712477	0.177959	Gibberellin 20 oxidase 1 (EC 1.14.11.-) (Gibberellin C-20 oxidase 1) (GA 20-oxidase 1
novel.1583	0.963141	1.08074	0.583001	0.562032	PF00203:Ribosomal protein S19
Os08g0117300	1.02146	1.15773	0.512361	0.71283	Similar to 40S ribosomal protein S13
Os07g0563800	-0.128416	-0.132677	0.216864	0.0392741	Similar to ARF GAP-like zinc finger-containing protein ZIGA3
Os04g0297800	-0.103283	0.514864	0.0224087	-0.248637	Similar to OSIGBa0105O19.3 protein
Os03g0390000	0.941986	0.637027	-0.0366599	0.237263	Similar to Ribosomal protein s6 RPS6-2
Os02g0510200	-0.160715	-0.385219	0.350687	0.0791567	Acetolactate synthase (EC4.6.3.8), Acetohydroxy acid synthase, Herbicide resistance (mutated form of rice ALS, OsmALS (W548L/S627I)
Os02g0274100	0.0532762	0.437946	0.381132	0.317058	3-hydroxyacyl-CoA dehydrogenase, Multifunctional protein, RNA- and microtubule-binding protein, Salicylic acid (SA) biosynthesis, Maintenance of root meristem activity, Beta -oxidation of fatty acid
Os01g0839900	0.568136	2.06246	2.2263	1.43414	Thaumatin, pathogenesis-related family protein
Os07g0139400	-0.231271	-0.366585	-0.141075	0.217596	NAD(P)-binding domain containing protein
Os01g0600900	0.669403	8.09857	8.23523	10.708	Chlorophyll a-b binding protein 2, chloroplast precursor (LHCII type I CAB-2) (LHCP)
Os05g0498700	-0.0601413	-0.091939	0.339461	0.142484	Similar to Gda-1 protein
Os10g0462900	0.867786	0.644039	-0.321772	0.478926	Similar to mitochondrial chaperonin-60
Os09g0249700	0.279439	0.0316142	-0.271885	0.108166	Protein phosphatase 2A A subunit (Phosphatase 2A regulatory A subunit)
Os10g0563700	1.02633	1.57266	0.620097	0.417285	Similar to Nucleoside diphosphate kinase I (EC 2.7.4.6) (NDK I) (NDP kinase I) (PP18)
Os02g0699600	0.956108	0.821793	0.272151	0.538862	Similar to 60S ribosomal protein L12
Os08g0513700	0.0798601	-0.531907	0.11378	-0.0328639	Similar to Squamosa promoter-binding-like protein 15
Os01g0384800	-0.242274	-0.516264	0.472164	-0.408109	Conserved hypothetical protein
Os05g0445500	0.701697	0.831744	0.0180126	0.388334	Similar to Acidic ribosomal protein (Fragment)
Os02g0181300	-0.587895	-1.44722	-0.270153	-0.569454	WRKY transcription factor, Defense respons
Os01g0275600	0.0986772	-0.503914	0.159856	-0.294107	Similar to Argonaute 4 protein
Os04g0531100	0.443503	1.43757	1.83063	2.02514	Small C2-domain protein consisting of a single C2 domain, Phloem protein, Signaling pathway involving Ca<sup>2+</sup> ions, Defense respons
Os02g0310200	-0.111879	0.420232	0.605553	0.16734	Conserved hypothetical protein
Os04g0399000	0.433109	0.783544	0.337438	0.138724	Similar to Ribosomal protein S27
Os01g0120800	0.46598	-0.740452	-0.538579	-0.44415	Similar to Eukaryotic translation initiation factor 3 subunit 10 (eIF-3 theta) (Eukaryotic translation initiation factor 3 large subunit) (eIF3a)
Os03g0268000	-0.0965695	0.261931	0.205702	-0.152761	Protein phosphatas
Os06g0172600	0.88902	1.0097	0.424051	0.477583	Similar to predicted protein
Os08g0558000	-0.0787551	0.0481564	-0.332004	-0.812921	Similar to Ribosomal protein
Os03g0798600	1.05953	1.10784	0.565845	0.735706	Similar to 40S ribosomal protein S15 (Fragment)
Os03g0764100	-0.456191	-0.785315	-0.0366088	-1.13956	Zinc finger transcription factor ZF1
Os12g0548700	-2.16691	5.22094	5.30551	6.06269	Similar to MPI
Os01g0918300	0.217317	0.461063	0.229638	0.135804	Ubiquitin-like protein SMT3
Os06g0223800	-0.418609	-0.716263	-0.521064	0.0143001	C2 calcium-dependent membrane targeting domain containing protein
Os03g0274000	0.07517	-0.448883	-0.12595	-0.127047	Oxysterol-binding protein family protein
Os06g0167000	0.268868	-0.595183	-0.00919901	-0.409123	Similar to predicted protein
Os11g0220800	0.869568	0.731321	0.0898209	0.234974	Similar to 60S ribosomal protein L10 (QM protein homolog)
Os03g0150600	-0.184348	-0.443516	-0.0829331	-0.400475	Pi transporter, Pi homeostasi
Os04g0668700	0.137543	0.198284	0.917459	0.866346	Phosphatidylinositol 3- and 4-kinase, catalytic domain containing protein
Os04g0660500	-0.0691633	-1.77211	-0.997025	-0.955712	Armadillo-type fold domain containing protein
Os01g0534900	-0.133643	-1.18882	-0.669072	-0.413589	Similar to Hv711N16.16 (Fragment)
Os03g0297100	0.84313	0.973751	0.331167	0.481427	40S ribosomal protein S7
Os03g0266300	0.25852	2.14675	2.11925	1.88907	Class I low-molecular-weight heat shock protein 17.9
Os07g0674200	0.782409	0.680113	0.340024	0.0585988	Similar to 60S ribosomal protein L22-2
Os07g0150200	0.831726	1.20696	0.66099	0.549929	Similar to 40S ribosomal protein S12-1
Os07g0208500	-0.667627	-0.937887	-0.751281	0.592958	Similar to Cellulose synthase-4
Os03g0835900	-0.0517914	0.960973	0.521502	0.65807	Similar to Ferredoxin III, chloroplast precursor (Fd III)
novel.1378	-0.292393	0.499267	1.3397	0.873967	-
Os02g0785800	0.649505	0.988722	0.487747	0.295334	Similar to Ribosomal protein L35A
Os03g0815900	-0.325592	-0.267751	-0.155493	-0.7234	Similar to DNA-directed RNA polymerase
Os04g0566500	0.209989	-0.684266	0.654651	0.697131	Similar to Isoform 2 of Protein argonaute 1B
Os04g0598000	-0.322833	0.327508	0.617888	0.692129	Similar to OSJNba0093F12.14 protein
Os11g0525600	0.350688	0.611702	1.355	1.67438	Similar to Alpha-mannosidase
Os01g0938900	0.660795	0.281921	-0.201181	-0.250774	Similar to Nascent polypeptide-associated complex alpha subunit-like protein 3 (NAC-alpha-like protein 3) (Alpha-NAC-like protein 3)
Os10g0556100	0.592819	1.15067	0.363203	1.21336	Similar to beta-expansin EXPB4
Os01g0649100	0.251808	0.547913	0.0849295	0.662642	Malate dehydrogenase
Os10g0493600	-0.223527	2.11507	1.0044	0.821587	Alpha-galactosidase precursor (EC 3.2.1.22) (Melibiase) (Alpha-D- galactoside galactohydrolase)
Os08g0198700	-0.00614861	-0.202677	-0.0156768	-0.33385	Similar to Glycolate oxidase (EC 1.1.3.15) (Fragment)
Os02g0759800	-0.0703101	-0.875623	0.0116802	0.00614184	Similar to GAMYB-binding protein (Fragment)
Os03g0159900	0.686907	-0.300134	1.07895	0.250076	Hypothetical conserved gene
Os06g0503400	-0.143004	0.324345	0.868423	0.662311	Reticulon family protein
Os01g0949500	-0.0879527	-0.842705	0.0151394	-0.457336	Similar to Calmodulin (CaM)
Os08g0389700	-0.0221159	0.544906	0.643989	1.08453	Conserved hypothetical protein
Os05g0114700	-0.885225	-2.10587	-1.61304	-2.38278	Myb-type HTH DNA-binding domain domain containing protein
Os01g0575000	0.0826239	-0.373597	-0.0428972	0.0981103	Root hair defective 3 GTP-binding family protein
Os11g0168200	0.698553	-0.0439799	-0.239011	0.0131079	Ribosomal large subunit protein L3B, Regulation of leaf morphology and plant architectur
Os05g0447700	-0.356438	-1.40328	0.101571	-0.6762	Tetratricopeptide-like helical domain containing protein
Os05g0346300	0.825056	1.03624	0.38748	0.297432	Similar to 40S ribosomal protein S7
Os03g0275500	-0.0651766	-0.612408	-0.0373274	-0.179798	Epsin-like, N-terminal domain containing protein
Os06g0571400	0.659793	0.549212	0.0247046	0.146268	Similar to Elongation factor 1 gamma-like protein (Fragment)
Os05g0361700	0.0504069	-0.379732	0.610844	-0.457179	Similar to EREBP-2 protein (Fragment)
Os05g0363200	-0.24226	-0.021343	-0.744499	-0.142688	UDP-glucuronic acid decarboxylase
Os09g0491756	-0.29502	0.0258503	-0.0513701	-0.393959	U2 snRNP auxiliary factor, small subunit
Os07g0669100	0.00469771	0.917914	1.03446	1.09196	Similar to Xylose isomerase (EC 5.3.1.5)
Os12g0569200	1.08709	2.29031	1.71381	1.62525	Conserved hypothetical protein
Os08g0482700	-0.566706	0.256466	0.686277	1.03165	Cupredoxin domain containing protein
Os03g0803000	-0.121151	-0.215442	-0.269647	-0.350763	Synaptobrevin domain containing protein
Os03g0401300	0.223473	2.19028	1.6138	2.40939	Sucrose synthase 2 (EC 2.4.1.13) (Sucrose-UDP glucosyltransferase 2)
Os01g0803200	-0.306814	0.962665	0.793171	1.12575	Cysteine proteinase inhibitor-
Os03g0796501	0.469989	0.523118	-0.0011403	-0.154728	Similar to 60S ribosomal protein L4 (L1)
Os04g0670200	0.450953	0.526809	0.717617	0.62711	Similar to Oryzain beta chain precursor (EC 3.4.22.-)
Os04g0692000	-0.222527	-0.251629	0.00431585	-0.235151	Protein of unknown function DUF6, transmembrane domain containing protein
Os03g0183000	0.50147	0.439389	0.144397	0.19057	APETALA2/ethylene-responsive element binding protein 125, Transcription regulator, Positive regulator of grain lengt
Os04g0500700	-0.38209	-0.278365	-0.0118536	0.260496	Similar to Hydroxyanthranilate hydroxycinnamoyltransferase 3
Os10g0493300	0.284538	0.30159	-0.464654	-0.186063	Hypothetical protein
Os08g0122800	0.0141874	-0.442969	0.263649	-0.114216	Conserved hypothetical protein
Os01g0934100	-0.292528	-0.774145	0.440025	-0.341994	C2 calcium-dependent membrane targeting domain containing protein
Os07g0173200	-0.267358	-0.111235	0.405728	0.103452	Hypothetical conserved gene
Os08g0412200	-0.158309	-0.434048	-0.196999	-0.871653	Nucleotide-binding, alpha-beta plait domain containing protein
Os08g0530200	0.744816	1.03643	0.543436	0.422723	Similar to 60S ribosomal protein L17
Os04g0320100	-0.0217979	-0.258485	0.365019	0.281086	Coenzyme F420 hydrogenase/dehydrogenase beta subunit, N-terminal domain containing protein
Os04g0689500	-0.34597	-0.276713	-0.00546012	0.267304	Similar to H0814G11.12 protein
Os02g0478600	0.727625	0.913531	0.269	0.353092	Similar to 40S ribosomal protein S15A
Os08g0498400	0.0480476	-0.143235	0.66993	0.678849	Similar to Caffeoyl-CoA 3-O-methyltransferase (Fragment)
Os03g0171600	-0.209414	-1.40172	-0.787609	-0.698836	F-box protein containing a Kelch repeat motif, Reguration of leaf senescence, seed size and grain numbe
Os01g0120700	-0.203227	-0.545804	0.0823531	-0.216229	Similar to sarcoplasmic reticulum histidine-rich calcium-binding protein
Os07g0229900	0.783745	0.706419	-0.0869269	0.177545	Ribosomal protein S12e domain containing protein
Os10g0450900	-0.10205	2.08068	1.65212	1.21404	Similar to Glycine-rich cell wall structural protein 2 precursor
Os03g0721200	0.493352	-0.514956	-0.180118	-0.0965696	Armadillo-like helical domain containing protein
Os08g0129200	0.63696	0.24092	-0.373651	-0.270591	Similar to Cold shock protein-1
Os01g0559750	-0.255233	0.403182	-0.637619	0.103459	Hypothetical gene
Os09g0340400	-0.112183	-0.426599	0.249672	-0.119588	Conserved hypothetical protein
Os08g0557600	-0.230592	-0.292863	-0.506643	-0.61622	Similar to Monodehydroascorbate reductase (EC 1.6.5.4) (MDAR) (Ascorbate free radical reductase) (AFR reductase)
Os01g0611000	1.04223	1.43802	1.09375	1.95154	Protein of unknown function DUF642 domain containing protein
Os08g0486200	0.200257	-0.313474	0.406343	0.121392	Similar to Splicing factor SC35
Os12g0285100	-0.093432	-1.07346	-0.201832	0.0759159	Hypothetical conserved gene
Os04g0306400	0.012	0.421284	1.20224	0.909567	Ribose 5-phosphate isomerase family protein
Os04g0416700	-1.08319	0.22856	0.105385	0.488222	Harpin-induced 1 domain containing protein
Os06g0726400	-1.23155	-1.90907	-1.48805	-1.24592	Branching enzyme-I precursor (Starch-branching enzyme I) (1,4-alpha- glucan branching enzyme I)
Os04g0684900	-0.581883	-1.45747	0.200939	-0.659549	Component of the CCR4-NOTcomplex, Deadenylase, Deadenylation (poly(A) tail shortening), Development and stress respons
Os07g0631100	-0.208254	0.266659	0.346457	0.0808295	Protein of unknown function DUF701, zinc-binding putative family protein
Os04g0679400	0.979158	2.62277	2.92817	2.11202	Similar to H0801D08.15 protein
Os06g0133800	-0.0606951	-0.0156632	-0.400025	0.33663	Similar to Transferase
Os02g0224300	0.182257	0.209828	0.209346	-0.128794	HMW glutenin family protein
Os08g0128500	0.526749	0.988506	0.629548	0.479253	Similar to 60S ribosomal protein L37 (Fragment)
Os07g0606900	-0.251755	0.320417	0.823892	0.501525	Hypothetical conserved gene
Os04g0476100	-0.61477	0.628737	0.739913	0.770764	Similar to Peroxisomal copper-containing amine oxidase
Os05g0414600	0.0767302	-1.98037	-0.365025	-0.0171748	Conserved hypothetical protein
novel.1151	-0.29056	0.551655	1.15238	0.872252	-
Os03g0699200	0.0753585	-1.18668	-0.732029	-1.31106	BRCT domain containing protein
Os06g0555400	0.783136	0.919359	0.40379	0.301745	Similar to 40S ribosomal protein S19-like
Os12g0508300	0.829064	1.29656	0.580928	0.73307	40S ribosomal protein S29
Os03g0146100	-0.322854	2.23566	2.29404	2.87531	Tonoplast intrinsic protein (Tonoplast water channel)
Os08g0187800	-1.04689	-0.757988	-0.948989	-1.19425	Similar to Glucose-6-phosphate/phosphate-translocator precursor
Os07g0673100	0.0392183	0.169571	0.0875873	-0.525657	Ribosomal protein S8e domain containing protein
Os01g0809300	-0.265149	-0.082058	-0.220287	-0.33229	Leucine-rich repeat, N-terminal domain containing protein
Os11g0206000	-0.0257359	-0.572836	-0.0967921	-0.386826	Conserved hypothetical protein
Os01g0675100	-0.204693	0.772073	0.530147	0.350632	Similar to peroxiredoxin
Os03g0103300	0.51467	1.2275	0.877331	0.168256	Hybrid proline- or glycine-rich protein, Controll of low-temperature germinability, Pre-harvest sprouting resistanc
Os08g0485000	0.219447	1.08185	1.71418	0.572575	Similar to PHI-1
Os10g0501500	-0.583799	0.146919	0.350461	0.319295	Protein of unknown function DUF607 family protein
Os03g0125300	0.0772596	-0.549406	-0.772477	-1.35957	D111/G-patch domain containing protein
Os05g0429400	0.273915	-0.113513	0.113561	0.470186	Phosphatidylinositol transfer protein-like, N-terminal domain containing protein
Os06g0221200	-0.664135	1.15853	1.29575	1.08684	Similar to Annexin p33
Os03g0851300	0.230481	0.48545	0.472289	0.429651	Winged helix repressor DNA-binding domain containing protein
Os04g0403701	0.443818	-0.215695	0.720654	0.351286	Similar to protein phosphatase 2C containing protein
Os02g0220500	0.751465	0.42129	-0.0781854	-0.0115049	Elongation factor 1-gamma (EF-1-gamma) (eEF-1B gamma)
Os06g0716700	0.392517	0.0609399	-0.46764	0.606818	Similar to Heat shock protein 90
Os01g0874700	0.329374	-0.509694	0.126854	0.254471	GOLD domain containing protein
Os07g0188800	0.0187227	0.471583	0.72796	0.93157	Similar to Methylmalonate-semialdehyde dehydrogenase (EC 1.2.1.27)
Os05g0137400	-0.145363	0.0347245	0.310555	0.256621	Similar to Aspartic protease precursor
Os12g0581700	-0.853134	-1.73593	-0.749497	-1.30656	Conserved hypothetical protein
Os04g0350100	2.05293	2.47998	1.77239	1.56038	Proteinase inhibitor I25, cystatin domain containing protein
Os05g0355500	0.884738	1.25484	0.696703	0.765774	Similar to Ribosomal protein L29
Os05g0134400	-0.68719	0.846912	0.626033	1.90194	Haem peroxidase, plant/fungal/bacterial family protein
Os01g0949300	-0.396057	-0.729357	-0.032258	-0.651408	EF-Hand type domain containing protein
Os01g0871200	0.0228669	-0.676937	-0.359498	-0.523508	Zinc finger, C2H2-type domain containing protein
Os04g0546800	-0.0187479	-0.359644	0.159619	-0.49598	Pathogenesis-related transcriptional factor and ERF domain containing protein
Os05g0476700	-0.634702	-1.29794	-0.0326924	-0.654763	U-box E3ubiquitin ligase, Positive regulation of cold stress respons
Os06g0199200	-0.0587636	-0.314043	0.0600998	-0.00101442	Smr protein/MutS2 C-terminal domain containing protein
Os05g0455500	0.509995	0.0986485	0.175642	-0.100333	Similar to Delta-1-pyrroline-5-carboxylate synthetase
Os08g0540300	0.0131771	-0.533996	0.156026	-0.0254972	Zinc finger, C6HC-type domain containing protein
Os04g0376000	0.969967	0.993449	0.103638	0.40495	Similar to 60S ribosomal protein L35-1
Os03g0212700	0.451667	0.547135	0.310158	0.534097	Similar to Cytochrome C reductase-processing peptidase subunit I, MPP subunit I, P55
Os02g0601300	0.977267	0.348773	0.506941	0.186207	Similar to Glyceraldehyde-3-phosphate dehydrogenase, cytosolic 3 (EC 1.2.1.12)
Os02g0601800	0.00021816	-0.937667	-0.637195	-0.53655	Bromodomain containing protein
Os10g0457600	-0.670331	-0.60623	-0.59373	0.111892	Similar to Acetyl-CoA C-acyltransferase (3-ketoacyl-coa thiolase b) (EC 2.3.1.16) (Fragment)
Os07g0412100	-1.72635	-1.66849	-1.92439	-2.21344	Similar to Granule-bound starch synthase Ib, chloroplast precursor (EC 2.4.1.21) (Fragment)
Os04g0478000	-0.35298	0.0499227	0.016449	-0.317207	Protein of unknown function DUF3778 domain containing protein
Os05g0414501	-0.0259484	0.262182	0.774599	0.313771	Hypothetical conserved gene
Os02g0324300	-0.384122	-0.701609	-0.294477	-0.878405	Protein of unknown function DUF572 family protein
Os04g0435700	-0.0349006	0.572058	0.567453	0.790525	Similar to UVB-resistance protein UVR8
Os02g0806600	-0.151072	-1.14645	-0.581838	-0.360931	ENTH/VHS domain containing protein
Os12g0589100	0.0281833	0.945671	0.749811	0.778295	Similar to Adenine phosphoribosyltransferase
Os03g0606200	0.445169	1.55653	0.741731	1.04498	Mitochondrial ATP synthase 6 KD subunit
Os11g0170900	-0.440559	0.101775	-0.0778042	1.24469	Similar to BURP domain-containing protein 17
Os02g0815500	0.0542726	0.815195	0.660846	0.913678	Alcohol dehydrogenase class III (EC 1.1.1.1) (Glutathione-dependent formaldehyde dehydrogenase) (EC 1.2.1.1) (FDH) (FALDH) (GSH-FDH)
Os03g0707600	-0.0183644	-0.0858372	0.344057	0.649289	DELLA repressor protein, Gibberellin signalin
Os11g0432900	-0.0204945	-0.0639023	0.0831177	-0.107264	Peptidase S10, serine carboxypeptidase family protein
Os03g0438100	-0.623484	0.0612708	-0.112252	0.602721	Allene oxide cyclase, Biosynthesis of jasmonic acid, Defence respons
Os05g0573700	0.135636	0.0595985	0.229265	0.203854	Similar to Ketol-acid reductoisomerase, chloroplast precursor (EC 1.1.1.86) (Acetohydroxy-acid reductoisomerase) (Alpha-keto-beta-hydroxylacil reductoisomerase)
Os01g0776700	-0.151021	-0.523134	0.647754	0.377355	Similar to predicted protein
Os07g0585000	0.173125	0.230753	0.543146	0.0920375	C2 calcium-dependent membrane targeting domain containing protein
Os11g0523800	-0.12928	-0.988033	-0.711794	-0.843121	Similar to Isoform 3 of Auxin response factor 23
Os02g0782700	-0.126396	-0.929042	-0.577457	-0.542347	AP2/ERF transcription factor, Defense response, Abiotic stress respons
Os01g0558600	-0.159146	0.353794	0.0935501	-0.166996	Ras-related protein RIC1
Os06g0698748	0.44379	0.736605	1.16753	0.462363	Similar to cDNA clone:J023083M02, full insert sequence
Os05g0418000	0.106691	0.481401	0.148112	0.258578	GDP dissociation inhibitor protein OsGDI1
Os10g0576600	0.364819	-0.0956516	1.19976	-0.0531289	Tetratricopeptide-like helical domain containing protein
Os01g0299500	-0.029746	-0.213512	0.415231	0.133657	Conserved hypothetical protein
Os10g0320400	0.309829	0.87133	0.412282	0.541887	Similar to ATP synthase gamma chain, mitochondrial precursor (EC 3.6.3.14)
Os03g0743400	0.207106	0.534556	0.25091	0.21064	Similar to H2A protein
Os01g0369000	-0.000362487	-0.494643	-0.179087	-0.123395	Component of cullin-RING E3 ubiquitin ligase (CRL) complex, Salt/drought stress respons
Os03g0279200	0.965157	2.57297	1.44971	2.76701	Similar to Histone H2A
Os01g0570500	0.0929006	0.0128327	0.312231	0.272292	Similar to Dual specificity kinase 1
Os02g0717400	0.474223	-0.953311	-0.409876	-0.419715	Tetratricopeptide-like helical domain containing protein
Os07g0208000	0.989847	1.11715	0.311963	0.579062	Similar to 40S ribosomal protein S15A
Os02g0321900	1.18008	0.969136	0.168939	0.571467	Similar to Ribosomal protein L1
Os10g0140200	0.18994	0.766115	1.42913	2.0677	Glycoside hydrolase, family 38 domain containing protein
Os01g0140500	0.576775	0.757973	0.405518	-0.0406448	Similar to 60S ribosomal protein L26B
Os01g0911200	0.337915	0.0260573	-0.314732	0.0356565	Ribophorin II family protein
Os06g0662000	0.116344	0.537983	0.094142	0.522122	Vacuolar-type H+-ATPase subunit A1, Premature leaf senescence and seed dormancy, Regulation of stomatal aperture and densit
Os08g0359500	0.740498	0.428657	-0.102582	0.305866	CS domain domain containing protein
Os09g0369400	0.524466	-1.84023	0.9172	0.040518	Similar to predicted protein
Os11g0546000	0.157747	-0.177026	0.0474313	-0.27177	Similar to RNase L inhibitor-like protein
Os05g0420600	0.397462	0.793852	0.0148302	0.495604	Cytochrome c
Os05g0563600	-0.778062	0.711699	0.130788	1.18878	FAS1 domain domain containing protein
Os08g0386800	-0.416306	-0.684301	-0.0544961	-0.680573	Adenine nucleotide translocator 1 domain containing protein
Os03g0383800	0.118447	-0.385095	0.0773116	-0.00607537	Similar to SAP domain containing protein, expressed
Os11g0116000	-0.311586	1.40956	1.84332	2.80284	Similar to Nonspecific lipid-transfer protein 1 (LTP 1) (Major allergen Pru d 3)
Os02g0790500	-0.116418	-0.0958056	0.961852	0.724363	Hypothetical protein
Os03g0820600	0.11486	0.746463	0.373753	0.457721	Similar to Actin-depolymerizing factor 3 (ADF 3) (ZmABP3) (ZmADF3)
Os08g0157900	0.0166803	-0.832978	-0.159568	-0.501679	Similar to NAM protein
Os03g0395900	-0.214974	-0.467398	-0.0119136	-0.122051	Hypothetical conserved gene
Os03g0837100	-0.317031	-0.792096	-0.667625	0.0538974	Similar to Cellulose synthase-6
Os05g0302700	0.402671	0.54337	0.0615554	0.156123	Similar to ATP/ADP carrier protein
Os01g0659200	-0.127946	0.76897	0.47086	0.865487	Similar to Vacuolar ATP synthase subunit E (EC 3.6.3.14) (V-ATPase E subunit) (Vacuolar proton pump E subunit)
Os03g0302200	-0.0162911	-2.13573	-0.0842317	-0.800866	Zinc finger, RING/FYVE/PHD-type domain containing protein
Os04g0631200	0.166559	1.00494	0.239655	0.431777	Similar to cDNA clone:J033024P08, full insert sequence
Os02g0814000	-0.660599	-0.223164	-0.265844	0.0554858	Protein of unknown function DUF862, eukaryotic domain containing protein
Os03g0818400	0.237459	0.718362	0.250965	-0.105973	Similar to 40S ribosomal protein S23 (S12)
Os07g0492000	0.019782	0.660643	-0.17619	-0.0478588	Nucleoside diphosphate kinase, Cell elongation process in coleoptil
Os03g0246500	-0.204702	-0.929156	-0.233962	0.321921	Protein of unknown function DUF869, plant family protein
Os06g0265000	-0.0394331	-0.85518	-0.582209	-0.916809	Asparagine synthetase, Long-distance transport of asparagin
Os12g0541700	0.843102	1.08688	0.634989	0.852401	Similar to Rapid alkalinization factor 2
Os07g0429700	-1.17331	1.14013	-0.0047426	-0.992356	Similar to Thionin-like peptide
Os10g0569200	0.755938	0.187924	-0.167726	0.228857	Six-bladed beta-propeller, TolB-like domain containing protein
Os03g0854800	0.17569	-0.3927	-0.0336758	0.0601259	Similar to Poly polymerase catalytic domain containing protein, expressed
Os03g0223000	-0.377665	-0.0353697	-0.150301	0.341142	Similar to atypical receptor-like kinase MARK
Os06g0181566	0.787792	1.35547	0.336799	0.385847	Similar to 60S ribosomal protein L39
Os02g0232400	-0.0224495	0.81889	1.01755	1.12821	Similar to Citrate synthase
Os09g0434500	0.165748	-0.714002	-0.376729	-0.0865127	Similar to Ethylene response factor 2
Os04g0173800	-1.64685	1.60937	3.47605	1.8873	Lectin precursor (Agglutinin)
Os09g0492700	0.102588	0.437975	1.19657	1.35182	Similar to 3-hydroxy-3-methylglutaryl coenzyme A reductase (EC 1.1.1.34) (Fragment)
Os01g0184900	0.166463	-0.466015	0.10323	-0.151704	Similar to SSRP1 protein
Os02g0489400	1.02024	0.635393	-0.0832098	0.312166	Similar to 40S ribosomal protein S8
Os06g0496000	0.165952	-0.45193	-0.0199502	-0.396405	Like-Sm ribonucleoprotein (LSM)-related domain domain containing protein
Os05g0539700	0.231202	-0.531292	-0.850703	-0.596056	Similar to Nucleosome assembly protein 1
Os07g0665200	-0.357417	1.30582	1.09992	0.786847	Similar to Superoxide dismutase [Cu-Zn]
Os03g0391700	0.24774	-0.235017	0.437132	0.130938	Helix-loop-helix DNA-binding domain containing protein
Os03g0355600	0.183368	-0.201219	-0.229783	0.0481847	Similar to Adapter-related protein complex 2 beta 1 subunit (Beta-adaptin) (Plasma membrane adaptor HA2/AP2 adaptin beta subunit) (Clathrin assembly protein complex 2 beta large chain) (AP105B) (Fragment)
Os06g0255300	0.136747	-0.38477	0.0768172	-0.0225371	Conserved hypothetical protein
Os03g0194900	-0.937551	-1.18144	-0.677984	-0.751454	Uncharacterised conserved protein UCP037471 domain containing protein
Os01g0736900	-0.141645	0.456505	-0.250419	0.0237608	Reticulon family protein
novel.394	0.0733	1.18312	1.59946	0.687463	-
Os06g0342200	0.360863	0.770027	0.162896	0.0892827	Similar to Eukaryotic translation initiation factor 1A (EIF-1A) (EIF-4C)
Os05g0509200	-0.192723	0.206696	0.187539	0.0149981	Thioredoxin fold domain containing protein
Os01g0254100	0.246753	-0.816681	-0.609679	-0.343179	Similar to CTV.2
Os10g0346600	0.249083	-0.136866	0.195936	0.325835	Similar to Vacuolar sorting receptor 4 precursor (AtVSR4) (Epidermal growth factor receptor-like protein 2b) (AtELP2b) (BP80-like protein a) (AtBP80a)
Os02g0771600	-0.0943563	-0.593197	0.051086	-0.582934	Similar to 1-aminocyclopropane-1-carboxylate oxidase (Fragment)
Os02g0821200	1.02316	1.25436	0.434503	0.657196	Ribosomal protein L28e domain containing protein
Os05g0355400	1.62425	1.57747	2.97569	2.52358	UspA domain containing protein
Os06g0129900	-0.37147	0.162829	-0.0496191	-0.503104	Similar to Cytochrome P450 CYPD
Os07g0634600	0.139098	0.490758	0.192431	0.450914	Similar to Pectin acetylesterase (Fragment)
Os04g0620700	0.805253	-0.335914	-0.400067	-0.291924	Nucleolin-like protein, Salt stress respons
Os05g0188100	0.568001	1.57289	1.97097	1.7938	Conserved hypothetical protein
Os06g0340600	-0.123188	-0.498635	-0.0252766	-0.0497561	Similar to phosphatidylinositol 3- and 4-kinase family protein
Os01g0853400	-0.268798	-0.422671	0.0286451	-0.364518	Component of the SCF E3 ubiquitin ligase complex, Jasmonate-regulated defense responses, Promoting leaf senescenc
Os07g0555200	0.456608	-0.722746	-0.79608	-0.196973	Similar to Eukaryotic translation initiation factor 4g (Fragment)
Os05g0449500	0.127427	-0.0844157	0.531661	0.0180002	Component of the SCF E3 ubiquitin ligase complex, Jasmonate-regulated defense responses, Regulation of leaf senescenc
Os08g0416000	0.32217	-0.372684	-0.12463	0.0187383	Homeodomain leucine zipper protein
Os06g0255400	0.113577	-0.0244491	0.704196	-0.332929	Similar to Nudix hydrolase 18, mitochondrial precursor (EC 3.6.1.-) (AtNUDT18)
Os06g0558700	-0.0261469	-0.183798	0.506663	0.330019	Poly(A) polymerase, RNA-binding region domain containing protein
Os01g0300200	0.145172	0.16642	-0.135147	0.441396	Similar to ATP-citrate lyase subunit B
Os01g0805900	0.114755	1.48178	0.867408	2.28022	Tubulin beta-2 chain (Beta-2 tubulin)
Os05g0116100	-0.0977029	2.10065	1.75221	2.18578	Dehydroascorbate reductase
Os02g0709400	0.380659	-1.26998	-0.710849	-0.304681	Similar to Dek1-calpain-like protein
Os03g0266800	0.293536	0.450743	0.115661	0.749925	Protein kinase, core domain containing protein
Os06g0115800	-0.545801	-0.0891511	-0.0697725	-0.0644305	Hypothetical conserved gene
Os03g0237000	-0.118467	-0.0649485	-0.61105	-0.167326	Nonaspanin (TM9SF) family protein
Os06g0233400	-0.00368104	0.0355343	0.0389936	-0.153877	Defective in cullin neddylation domain containing protein
Os01g0816400	0.257431	-1.06325	-0.810465	-0.0358965	Similar to microtubule organization protein
Os06g0124900	0.00614943	0.96666	0.693692	0.397314	Conserved hypothetical protein
Os05g0113500	-0.210578	-0.0296363	0.30592	0.0558763	Similar to BRI1-KD interacting protein 130
Os12g0620400	0.0778988	0.112105	0.122889	-0.0899182	Methyl-CpG DNA binding domain containing protein
ENSRNA049474102	0.652065	0.306927	-0.0924917	0.119852	microRNA MIR1428
Os01g0251400	1.74722	3.19675	2.25913	3.47762	Conserved hypothetical protein
Os11g0167800	0.119514	1.76846	5.23004	7.59199	Similar to Anth (Pollen-specific desiccation-associated LLA23 protein)
Os07g0206700	0.240853	1.08221	1.13885	1.26768	Cycloartenol-C-24-methyltransferase 1 (EC 2.1.1.41) (24-sterol C- methyltransferase 1) (Sterol C-methyltransferase 1)
Os05g0195200	-0.330214	-0.409521	0.198667	-0.0607282	CCCH-tandem zinc finger protein, Photomorphogenesis and ABA responses, Abiotic stress toleranc
Os03g0350300	0.26286	-1.21672	-0.960996	-1.22046	Similar to SAR DNA-binding protein-like protein
Os01g0205500	1.03044	0.982506	0.171606	0.484865	Similar to 60S ribosomal protein L11-2 (L16). Splice isoform 2
Os04g0390100	0.31313	1.09384	0.378495	0.92428	Heavy metal transport/detoxification protein domain containing protein
Os07g0683900	-0.795122	0.237168	0.020934	0.53108	Ricin B-related lectin domain containing protein
Os02g0656500	-0.280016	-0.829717	-0.239197	-0.442846	DnaJ-like protein
Os03g0787300	-0.109975	-0.678581	-1.02368	-0.556115	Similar to DnaJ homolog
Os12g0600701	-0.27628	-0.50931	-0.747632	-0.378282	Conserved hypothetical protein
Os10g0442532	0.107224	-0.821577	-0.420643	0.0302824	Hypothetical gene
Os03g0767800	-0.353372	0.932287	1.08599	1.12106	Cold acclimation WCOR413 family protein
Os06g0116100	-0.180511	-0.573061	-0.185885	-0.0417975	Hypothetical protein
Os01g0313300	0.829235	-1.18241	1.43397	0.499353	Similar to EREBP-3 protein (Fragment)
Os04g0674000	-0.0514535	-0.24708	0.799637	0.309773	Similar to H0403D02.10 protein
Os05g0335401	-0.0314372	-0.766723	-0.041951	-0.141108	Similar to haloacid dehalogenase-like hydrolase family protein
Os02g0527600	0.47613	-0.321174	0.385372	0.260234	Similar to CTR1-like protein kinase
Os05g0514300	-0.0680846	-0.0275805	0.453449	0.308852	Similar to Tubby-like protein 3
Os02g0595400	-0.239706	0.0130374	0.160196	-0.432204	Conserved hypothetical protein
Os03g0596900	0.220523	-0.638907	-0.271223	-0.384306	GTP-binding signal recognition particle SRP54, G-domain containing protein
Os03g0341100	0.982408	1.01424	0.318082	0.512271	Similar to 60S ribosomal protein L18
Os11g0591100	-0.236298	-0.0446007	-0.36263	-0.19164	NAD(P)-binding domain containing protein
Os07g0223400	-0.105646	0.763857	0.42098	0.472357	Similar to ADP-ribosylation factor 1
Os12g0147800	-0.514812	-0.786334	-0.327819	-0.976443	Similar to Phytosulfokines 5 precursor (Secretory protein SH27A)
Os05g0373700	0.98577	1.23789	0.351399	0.729149	Similar to Nascent polypeptide-associated complex alpha subunit-like protein 3 (NAC-alpha-like protein 3) (Alpha-NAC-like protein 3)
Os12g0428600	0.217274	-0.173549	-0.134789	-0.161643	Similar to E3 ubiquitin protein ligase UPL2 (EC 6.3.2.-) (Ubiquitin-protein ligase 2)
Os09g0248200	0.155042	-0.266822	0.159658	-0.19584	Similar to ABI3-interacting protein 2
Os03g0213900	-0.0726285	-0.822334	-0.150348	-0.299585	Conserved hypothetical protein
Os06g0606800	0.0895746	-0.0186047	0.320179	-0.0331361	Targeting for Xklp2 family protein
Os12g0299300	-0.0416168	0.128203	0.420374	-0.33552	Conserved hypothetical protein
Os01g0159800	0.0769496	0.43172	0.811028	0.277606	Similar to DNA binding protein
Os04g0397100	0.121435	0.183683	0.343629	0.103072	Similar to ClpC protease
Os03g0843300	0.0729588	0.835176	0.587708	0.687094	Late embryogenesis abundant protein 2 family protein
Os09g0392400	-0.0479252	-0.843258	-0.2873	-0.310175	Similar to Pleiotropic drug resistance protein 13
Os07g0546700	0.766672	0.929014	0.224264	0.122791	Similar to 60S ribosomal protein L38
Os04g0620000	0.208613	-1.04683	-0.449105	-0.467217	C-type ATP-binding cassette (ABC) transporter, Arsenic (As) detoxification, Reduction of As in grain
Os08g0156800	1.09599	1.04065	0.240561	0.531293	Similar to 60S ribosomal protein L34
Os04g0103300	-0.181007	0.233466	0.00321981	0.387281	Protein of unknown function DUF1751, integral membrane, eukaryotic domain containing protein
Os03g0343500	1.05559	1.23945	0.525872	0.896461	Similar to 60S ribosomal protein L22-2
Os02g0644100	0.337563	0.582358	-0.0726138	0.587629	Similar to Heat shock protein STI (Stress inducible protein) (GmSTI)
Os05g0541900	0.754008	1.33226	0.531226	0.644067	Similar to 60S ribosomal protein l28
Os02g0324700	-0.0322972	-0.103606	0.0645497	-0.111514	Similar to senescence-associated protein
Os04g0635100	-0.447394	-1.3973	0.380502	-0.230231	Similar to H0315F07.12 protein
Os08g0562600	-0.194229	0.424719	1.51711	1.74867	C2 calcium-dependent membrane targeting domain containing protein
Os07g0262200	0.494837	0.521672	0.305388	-0.149505	Similar to Prohibitin
Os11g0169900	0.140439	0.964859	0.387519	0.681346	Similar to Vacuolar ATP synthase 16 kDa proteolipid subunit (EC 3.6.3.14) (V- ATPase 16 kDa proteolipid subunit) (Fragment)
Os01g0867300	0.455871	0.119703	1.02799	0.350737	bZIP transcription factor, Abiotic stress response, ABA signaling, Suppressor of floral transition upon drought stres
Os04g0660400	-0.0964673	0.683202	0.340884	0.490563	Similar to Amylogenin; reversibly glycosylatable polypeptide (Amylogenin)
Os11g0303200	-0.0653229	-0.837355	0.0494344	-0.0222895	Hypothetical protein
Os08g0512700	0.0549629	1.09593	1.11023	1.40872	Similar to 3-hydroxy-3-methylglutaryl coenzyme A reductase (EC 1.1.1.34) (Fragment)
Os02g0525900	-0.137938	0.161455	-0.00333916	0.309716	Similar to Acetyl-coenzyme A synthetase 2 (EC 6.2.1.1) (Acetate--CoA ligase 2) (Acyl-activating enzyme 2)
Os05g0597100	1.44132	0.483376	-0.412945	0.354519	Histone H4 deacetylase, Negative regulation of innate immunit
Os07g0645400	0.168325	0.556575	0.31142	0.387595	Similar to NADH dehydrogenase
Os01g0817700	0.209786	0.184679	-0.131517	0.568904	Similar to 2,3-bisphosphoglycerate-independent phosphoglycerate mutase (EC 5.4.2.1) (Phosphoglyceromutase) (BPG-independent PGAM) (PGAM-I)
Os03g0440900	-0.207853	-0.164565	-0.253257	-0.488001	Similar to LRR protein
Os02g0700600	0.0741187	-0.212844	0.101345	0.299289	Similar to GAMYB-binding protein
Os06g0103500	0.0280009	0.00191849	-0.141971	0.388873	Similar to Acyl-coenzyme A oxidase 1, peroxisomal (EC 1.3.3.6) (AOX 1) (Long- chain acyl-CoA oxidase) (AtCX1)
Os10g0442600	-0.0321096	1.03467	0.535812	0.298896	Similar to Cell division control protein 48-like protein e (Fragment)
Os11g0174000	0.125126	-0.325198	-0.541936	-0.121803	Coatomer, beta subunit domain containing protein
Os04g0645100	-1.27681	-2.48413	-2.09377	-2.03725	Tetratricopeptide repeat (TPR) domain containing protein, Grain size and starch qualit
Os04g0623300	-0.565531	0.160296	-0.430756	0.320335	Polyamine oxidase, Seed germinatio
Os06g0637500	-0.284289	0.00892576	1.03848	0.433344	Similar to MYB transcription factor R2R3 type
Os12g0507200	0.518587	1.01674	0.571944	0.652086	Similar to Eukaryotic translation initiation factor 5A-2 (eIF-5A-2) (eIF-4D)
Os07g0507700	-0.0501417	-0.59867	-0.0882458	-0.477963	Bromodomain domain containing protein
Os08g0321000	-0.290676	0.470315	-0.0370429	0.828308	FAS1 domain domain containing protein
Os01g0798100	-0.0024916	-0.905593	-0.257502	-0.369801	Similar to cDNA clone:J023120H23, full insert sequence
Os06g0270900	-0.187127	-0.102908	0.12668	0.360055	Similar to RF2 (EC 1.2.1.3) (T cytoplasm male sterility restorer factor 2)
Os07g0223100	0.0206466	0.645714	0.408528	0.253084	Similar to ADP-ribosylation factor 1
Os05g0208500	-0.20522	-0.533356	-0.638795	-0.558568	Hypothetical protein
Os03g0753500	-0.034114	-0.149387	0.118549	-0.238994	Protein of unknown function DUF1618 domain containing protein
Os03g0429800	0.129037	-0.00729456	0.705033	0.546799	Similar to Xanthine dehydrogenase 1 (EC 1.1.1.204)
Os06g0470350	0.051028	2.40367	3.08461	2.8654	Hypothetical gene
Os12g0466200	0.163449	1.01746	0.948648	0.23546	Conserved hypothetical protein
Os03g0356700	0.0939559	-0.239433	-0.477126	0.38913	Villin, villin/gelsolin superfamily protein, Actin binding protein, Regulation of plant architectur
Os10g0513200	0.313704	0.303195	-0.275763	-0.499206	Boric acid channel, Regulation of boron distributio
Os02g0742000	-0.056043	-1.13359	-0.763365	-0.538038	Transcription elongation factor, TFIIS/CRSP70, N-terminal domain containing protein
Os07g0563300	0.314851	-0.376567	0.362985	0.210199	B3 domain transcriptional repressor, Regulator of seed germination and seedling developmen
Os01g0693400	0.177649	-0.462029	1.07869	0.475067	Pathogenesis-related transcriptional factor and ERF, DNA-binding domain containing protein
Os01g0658400	-0.176192	0.227431	-0.244269	-0.0943452	Ubiquitin-conjugating enzyme E
Os05g0156300	0.39041	0.956297	0.13953	0.709751	Similar to protein disulfide isomerase
Os01g0109700	0.285784	-0.90299	-0.500154	-0.257566	Similar to Paired amphipathic helix repeat-containing protein / transcription regulator-related
Os05g0594900	-0.353849	0.223147	0.33574	-0.471048	Similar to U6 snRNA-associated Sm-like protein LSm8
Os04g0689000	-0.769736	0.794883	1.13355	0.418384	Similar to Peroxidase (EC 1.11.1.7)
Os07g0490600	-0.127054	-0.0265197	0.392896	-0.0972548	Similar to Type II membrane protein
Os09g0392666	-0.412964	0.222995	0.57009	-0.0607646	Conserved hypothetical protein
Os06g0719600	0.117875	-0.106911	-0.204032	-0.201368	Domain of unknown function DUF1618 domain containing protein
Os12g0150100	0.65083	0.930725	0.526406	0.465325	Similar to 60S ribosomal protein L26A
Os03g0843500	0.0448855	-0.719257	-0.126472	-0.267964	Similar to Sarcoplasmic reticulum protein (With alternative splicing)
Os03g0109600	0.629164	0.728247	0.210957	0.309741	Similar to Transcription factor homolog BTF3-like protein
Os04g0669200	-0.343205	-0.32804	0.427407	-0.341685	Similar to Ethylene response factor 2 (Ethylene response factor 3)
Os05g0461400	0.0990731	0.550928	0.636756	0.351993	Similar to Histone H2A.2.1
Os02g0760300	-0.0154826	1.17368	0.532855	0.777248	Similar to Immunophilin
Os06g0486800	-0.231596	0.817849	1.06655	1.13729	Similar to Formate dehydrogenase, mitochondrial precursor (EC 1.2.1.2) (NAD- dependent formate dehydrogenase) (FDH)
Os08g0524501	1.00546	0.967565	0.293997	0.665235	Conserved hypothetical protein
Os01g0100700	1.12407	1.25117	0.464987	0.886247	Similar to 40S ribosomal protein S5-1
Os10g0488800	0.036321	-0.423809	0.172887	0.508895	Myosin head, motor region domain containing protein
Os10g0540300	-0.0282575	0.203401	-0.0203545	-0.436088	Protein of unknown function DUF3615 domain containing protein
Os09g0131400	-0.0406846	-1.44683	-0.785943	-0.83114	Hypothetical protein
Os03g0281600	0.230984	-0.645243	-0.380916	-0.193482	Endoplasmic reticulum-type Ca<sup>2+</sup> -ATPas
Os08g0112800	-0.0766314	0.91475	0.72048	0.346794	Rickettsia 17 kDa surface antigen family protein
Os01g0281400	-0.0473917	-0.722859	-0.732136	-0.243257	Coatomer, beta subunit domain containing protein
Os07g0548800	-0.113186	0.105553	0.276276	0.477013	Conserved hypothetical protein
Os10g0564300	0.881267	1.0859	0.408489	0.467286	Similar to 60S ribosomal protein L27
Os02g0131700	0.384887	-0.216364	-0.25506	-0.176656	Similar to RNA binding protein
Os07g0687200	0.139009	0.124082	-0.0718951	0.168922	Similar to Auxin-regulated calmodulin
Os06g0562600	0.947747	0.758064	-0.0419285	0.403237	Similar to T-complex protein 1, epsilon subunit (TCP-1-epsilon) (CCT-epsilon) (TCP-K36)
Os07g0186000	-0.594689	0.361327	0.0326716	0.170463	H-type thioredoxin, Regulation of the apoplastic reactive oxygen species, Stress respons
Os04g0625000	0.23332	0.586921	0.820416	0.969195	Conserved hypothetical protein
Os01g0139200	0.118597	-0.222164	0.0299846	0.131062	Octicosapeptide/Phox/Bem1p domain containing protein
Os05g0235300	0.214047	-1.30117	-0.478964	-0.41825	Serine/threonine (Ser/Thr) protein kinase, Modulation of thylakoid membrane lipid biosynthesis, homeostasi
Os03g0761500	0.518676	0.173112	-0.42249	0.00681748	Similar to Subtilisin-like protease (Fragment)
Os02g0327000	-0.604365	-0.925616	-0.253332	-1.00557	C2 domain containing protein
Os05g0494500	-0.150839	-0.0737108	-0.645463	-0.244505	Protein of unknown function DUF250 domain containing protein
Os01g0769700	0.303612	-1.35199	-0.497214	-0.171244	Receptor-like kinase, Control of reproductive growth and development, Repression of cell deat
Os05g0486700	0.137802	0.608243	0.386922	0.01884	Ribosomal protein L24e domain containing protein
Os03g0292100	0.141942	-0.508914	0.526175	-0.0809913	Hypothetical conserved gene
Os11g0614500	-0.040628	0.415166	1.38501	1.28062	Similar to Patatin-like protein
Os06g0646400	0.368598	-1.01922	-0.582423	-0.260613	Tyrosine protein kinase domain containing protein
Os12g0566000	-0.022795	0.0868686	-0.292428	-0.486977	Similar to Boron transporter
Os03g0592500	-0.125372	7.66614	7.77427	9.88068	Similar to Photosystem II type II chlorophyll a/b binding protein (Fragment)
Os04g0450701	0.699211	1.73017	0.937776	2.39555	Hypothetical protein
ENSRNA049476437	-0.431687	1.47675	1.81339	0.707677	Eukaryotic small subunit ribosomal RNA
Os06g0171900	0.10144	0.0952157	0.715933	0.46514	WD40 subfamily protein, Salt stres
Os12g0460800	-0.0731758	-0.460612	-0.0166673	-0.0513162	LAMMER kinase-type protein, Positive regulator of disease resistanc
Os01g0633200	-0.0618154	-0.597508	-0.26481	-0.353941	Similar to X1 (Fragment)
Os03g0241200	0.695789	0.484167	0.0106112	-0.208347	Similar to NHP2-like protein 1 (High mobility group-like nuclear protein 2 homolog 1) ([U4/U6.U5] tri-snRNP 15.5 kDa protein
Os11g0682300	0.0847645	-0.263537	-0.0469195	-0.083527	Similar to Splicing factor U2af large subunit B
Os02g0653900	-0.0325638	-0.444257	0.207257	-0.233957	Similar to Avr9/Cf-9 rapidly elicited protein 14 (Fragment)
Os03g0804800	0.449924	-0.249264	-0.523516	-0.367638	Similar to Cct8-prov protein
Os05g0574400	0.632579	1.30671	0.511564	1.61384	Similar to Malate dehydrogenase
Os03g0772800	0.280455	1.29988	0.805359	1.12929	Cytochrome c oxidase, subunit VIa family protein
Os05g0310500	0.0725368	0.884336	0.527502	0.885345	Similar to Cathepsin B-like cysteine protease
Os05g0409300	-0.212326	0.174558	0.282302	0.182375	Similar to Cysteine protease inhibitor
Os03g0107700	-0.222752	-0.0360705	0.832975	-0.0849818	Similar to EL2 protein
Os02g0681200	-0.368554	-0.876333	-0.0987565	-0.674348	Zinc finger, RING/FYVE/PHD-type domain containing protein
Os01g0710000	0.550468	0.221321	-0.0771881	0.159998	Similar to WD-repeat protein RBAP1
Os09g0509200	0.115957	0.310473	0.150708	0.225663	Similar to Pyruvate dehydrogenase E1 beta subunit isoform 3 (EC 1.2.4.1)
Os01g0823300	1.08837	1.42364	0.420029	0.701551	Similar to Ribosomal protein S26
Os04g0469000	-1.69967	-1.44245	-0.988143	-1.4578	Heavy metal transport/detoxification protein domain containing protein
Os04g0675500	0.150019	-0.550118	-0.375073	-0.28901	Similar to Itm1 protein
Os07g0545400	-0.0296035	0.651832	0.0529054	0.122169	Protein H2A
Os12g0443500	-0.665126	-0.432298	-0.961248	0.26357	Similar to UDP-glucose 6-dehydrogenase (EC 1.1.1.22) (UDP-Glc dehydrogenase) (UDP-GlcDH) (UDPGDH)
Os06g0715500	0.323891	0.42939	0.213076	0.354086	Similar to Translocon-associated protein alpha subunit precursor (TRAP-alpha) (Signal sequence receptor alpha subunit) (SSR-alpha)
Os03g0743900	0.209024	0.430921	-0.07034	0.279086	Similar to ATP sulfurylase
Os12g0180400	-0.148849	0.306082	0.283146	-0.314955	Similar to DNA-directed RNA polymerase II 8.2 kDa polypeptide
Os06g0677800	0.199488	-0.0686953	-0.0378177	0.0371684	Similar to P-167-1_1 (Fragment)
Os06g0247800	0.233358	-0.561479	-0.0689126	0.0948408	Similar to Dynamin-like protein (Fragment)
Os06g0605900	0.663811	-1.14294	-0.0206966	-0.731788	Leucine-rich repeat, cysteine-containing subtype containing protein
Os09g0509000	0.302192	-0.194823	-0.0386866	-0.492756	Similar to DAG protein
Os05g0135800	-0.188968	-0.161795	0.0619522	0.241478	Ser/Thr protein kinase, Negative regulator of innate immunit
Os04g0653400	0.0451707	-0.428886	-0.530236	-0.168813	Similar to NADPH-cytochrome P450 reductase (Fragment)
Os11g0537375	-0.407035	-1.76045	-1.03587	-0.911159	Hypothetical protein
Os03g0186900	0.785048	2.46432	1.69431	2.93309	Radc1
Os02g0606200	0.0461337	0.164235	0.557832	-0.121946	Zinc finger, B-box domain containing protein
Os04g0650800	0.283036	-0.447905	-0.716904	-0.543081	Similar to Phosphoglycerate dehydrogenase
Os05g0564200	0.220301	-0.297457	-0.389833	-0.4509	U2 snRNP auxiliary factor, small subunit
Os04g0465300	-0.266699	1.57656	1.74106	1.24631	A member of the GAST (gibberellin (GA)-Stimulated Transcript) family, Cell division, Differentiation of panicle
Os08g0480800	0.285865	0.879657	0.986833	0.635349	Similar to TaWIN2
Os07g0613200	0.655467	0.66104	0.321227	0.322968	Similar to 60S ribosomal protein L27a-3
Os02g0621700	0.655229	0.326364	-0.159907	0.524517	Similar to Succinyl-CoA ligase [GDP-forming] beta-chain, mitochondrial precursor (EC 6.2.1.4) (Succinyl-CoA synthetase, beta chain) (SCS-beta)
Os01g0192000	0.0526502	0.621255	1.57386	0.677787	CCCH-type zinc finger protein, Negative regulator for leaf senescenc
Os03g0717000	0.294884	-0.496648	-0.0189499	-0.0237995	Similar to TMK protein precursor
Os12g0623600	0.244394	-0.513269	0.773138	0.140372	Protein of unknown function DUF1637 family protein
Os09g0535000	-0.190972	-0.0229726	0.137533	0.599662	Similar to Triosephosphate isomerase
Os02g0187800	-0.954736	-0.59297	-0.889574	-0.676506	Cinnamyl-alcohol dehydrogenase, Lignin biosynthesis, Monolignol biosynthesi
Os04g0413600	1.06757	1.09138	0.518145	0.539956	Similar to 40S ribosomal protein S14 (Clone MCH2)
Os01g0182600	1.05162	0.951817	0.82739	1.34437	Orthologue of the Arabidopsis GIGANTEA, Regulation of circadian rhythm and flowering time, Photoperiodic control of flowering, Osmotic stress respons
Os04g0608500	0.210281	-0.269215	-0.0332163	-0.138946	Similar to 26S proteasome subunit RPN2a
Os06g0133400	-0.3724	-0.346516	0.718484	-0.159962	Conserved hypothetical protein
Os01g0607400	0.133163	-0.580413	0.0786247	-0.0396796	Similar to STYLOSA protein
Os03g0248600	0.945647	1.03512	0.147291	0.902551	Similar to Enolase 2 (EC 4.2.1.11) (2-phosphoglycerate dehydratase 2) (2-phospho- D-glycerate hydro-lyase 2)
Os01g0930200	-0.393318	-1.02043	-0.74188	-0.736819	Conserved hypothetical protein
Os09g0369000	0.115182	-1.29135	-0.546594	-0.634284	Hypothetical gene
Os07g0616600	1.24413	0.998294	0.311327	0.883023	Similar to 40S ribosomal protein SA (p40) (Laminin receptor homolog)
Os02g0771700	0.548864	-0.00585697	0.312551	0.226605	Glycoside hydrolase, family 17 protein
Os10g0151800	-0.0163626	-0.438458	0.0830634	-0.270882	Similar to predicted protein
Os02g0753300	-0.139519	1.64701	1.84942	1.47433	Lipoxygenase, LH2 domain containing protein
Os06g0538900	-0.140399	1.00811	0.776259	1.19	Protein of unknown function DUF538 domain containing protein
Os08g0191100	0.0620222	1.08933	0.704585	0.409048	Similar to Iron-responsive element binding protein (Fragment)
Os09g0474800	-0.255909	-0.963278	-0.631581	-0.724959	Phosphatidylinositol 3- and 4-kinase, catalytic domain containing protein
Os01g0895600	-0.114607	0.3418	0.0752467	0.389721	Similar to Calreticulin-3
Os02g0533900	0.0294548	0.773749	0.556977	0.200438	Similar to Carbon-nitrogen hydrolase family protein
Os11g0433200	-0.0389799	-0.135693	-0.00503547	-0.0666378	Protease-associated domain, PA domain containing protein
Os09g0297400	0.399825	0.418316	0.250661	0.529941	Similar to Phosphate/phosphoenolpyruvate translocator
Os02g0229000	0.859909	0.807651	0.572889	0.470005	Similar to 40S ribosomal protein S19-like
Os07g0222300	0.354168	0.108201	-0.198538	-0.396782	Eukaryotic translation initiation factor 3 subunit E, Organ growth and pollen developmen
Os08g0478200	0.354537	0.689582	0.275323	0.669408	Similar to ATP synthase D chain, mitochondrial (EC 3.6.3.14)
Os10g0423000	-0.180207	-0.288173	-0.363322	-0.31864	Conserved hypothetical protein
Os03g0278300	0.182455	-0.933274	-0.163129	-0.250051	Similar to ALY protein
Os11g0157200	-0.167292	0.633737	0.734914	0.989444	Harpin-induced 1 domain containing protein
Os05g0589600	0.603699	-0.0642158	-0.381119	-0.164001	Similar to Nuclear RNA binding protein B (Fragment)
Os07g0209000	0.361965	0.367705	-0.12466	0.0234653	Dolichyl-diphosphooligosaccharide-protein glycosyltransferase 48 kDa subunit precursor, N-glycosylation, Root developmen
Os03g0191000	-0.233157	-1.39093	-0.611915	-0.659043	Similar to CG-1 protein (Fragment)
Os12g0145700	0.711917	0.0860527	-0.0678836	0.337947	Pyruvate kinase family protein
Os02g0797700	-0.0935199	-0.240375	-0.267314	-0.0907874	Nonaspanin (TM9SF) family protein
Os03g0352300	1.01341	-0.452571	-0.528942	-0.263275	Similar to Nucleolar protein
Os03g0299600	-0.474922	-0.988931	0.0828385	0.469762	Wound-induced protein, Wun1 domain containing protein
Os04g0535200	0.0694175	0.154463	0.883826	0.444016	Peptidase A1 domain containing protein
Os02g0103700	1.16608	0.905738	-0.0597095	0.454627	Similar to 60S ribosomal protein L9 (Gibberellin-regulated protein GA)
Os09g0130800	-0.0395309	-1.22563	-0.0906252	-0.241407	Similar to predicted protein
Os07g0201100	0.38493	0.193313	-0.654504	0.405328	Similar to Coatomer gamma subunit (Gamma-coat protein) (Gamma-COP)
Os01g0128400	-0.0196151	-0.496293	-0.682043	-0.20606	Protein of unknown function DUF2359, TMEM214 domain containing protein
Os01g0612200	0.380094	1.15755	0.281489	0.585855	Cytochrome c oxidase, subunit Vb family protein
Os03g0760800	-0.650143	0.236453	0.455685	0.343811	A member of the GAST (gibberellin (GA)-Stimulated Transcript) family, Control of seedling growth and alpha-amylase expression, Cell proliferation in meristems and panicles developmen
Os06g0217300	-0.0758473	-0.228785	-0.243607	-0.314849	Similar to Transcription factor MADS55
Os03g0243300	0.0383253	0.257329	0.014944	0.0809549	Similar to 26S proteasome non-ATPase regulatory subunit 4 (26S proteasome regulatory subunit S5A) (Multiubiquitin chain binding protein)
Os02g0612800	0.386137	-0.594295	-0.111653	0.0477312	AT hook, DNA-binding, conserved site domain containing protein
Os07g0512200	-0.123956	0.886016	0.506441	0.559848	Similar to Symbiosis-related like protein
Os02g0175800	0.262844	1.30305	0.610325	0.912995	Similar to fiber protein Fb15
Os01g0757200	-0.275587	-1.00022	0.131271	-0.893271	GA 2-oxidase3, GA metabolis
Os09g0346400	0.119865	-0.728319	-0.224933	-0.420837	Conserved hypothetical protein
Os07g0134800	0.31122	0.305602	-0.133785	0.373792	Similar to Succinate dehydrogenase [ubiquinone] flavoprotein subunit, mitochondrial (EC 1.3.5.1) (FP) (Flavoprotein subunit of complex II)
Os01g0231000	0.0311528	0.33721	-0.224934	0.767668	Similar to Auxin-responsive protein (Aux/IAA) (Fragment)
Os05g0227700	0.659748	0.241	-0.0892664	0.0529543	Similar to Eukaryotic translation initiation factor 3 subunit 6-interacting protein
Os09g0573200	0.0990098	-0.163383	0.0079702	-0.091772	Hypothetical conserved gene
Os11g0671000	0.256233	1.43836	1.94404	1.36278	Similar to Dormancy-associated protein
Os11g0546900	0.304402	0.589612	0.143866	-0.115393	Similar to TaWIN1
Os02g0580300	0.253	0.56759	0.143301	0.796816	Similar to 14-3-3 protein 6
Os01g0191500	0.47124	0.663477	0.0650579	0.58835	Similar to Mitochondrial processing peptidase
Os03g0268300	-0.550664	0.0671611	0.308449	0.152878	Similar to Digalactosyldiacylglycerol synthase 2
Os05g0155601	0.462329	-0.742975	-0.785746	-0.0616958	Importin alpha-1b subunit
Os03g0293850	-0.170792	-1.39752	-0.499132	-0.729557	Similar to Ribosomal protein S15 containing protein
Os10g0556700	0.336691	-1.00013	-0.704779	-0.303024	CCR4-Not1 complex component, mRNA deadenylatio
Os05g0516600	0.020088	0.847932	0.656698	0.815902	Small GTP binding protein
Os03g0685500	0.71678	1.63297	0.412556	0.901364	CHCH domain containing protein
Os01g0884300	-0.371975	-0.23961	-0.0229615	-0.526937	No apical meristem (NAM) protein domain containing protein
Os06g0143900	0.193609	-0.310634	-0.377832	0.200179	Similar to Coatomer protein complex, beta prime; beta'-COP protein
Os04g0586500	0.187244	-1.94861	0.238035	-0.9708	Malectin-like carbohydrate-binding domain domain containing protein
Os08g0564800	0.0196547	-0.748	-0.236151	-0.442253	Coactivator CBP, KIX domain containing protein
Os04g0520700	-0.215356	-0.045289	0.696002	0.0851042	Protein of unknown function DUF584 family protein
Os01g0923700	-0.028994	-0.537005	0.143083	0.162419	Similar to Histidine kinase
Os01g0844800	0.250721	-0.984529	-0.351792	-0.314476	Similar to Pumilio RBD (Fragment)
novel.1124	0.263348	-1.18506	-0.718363	-0.638363	PF05970:PIF1-like helicase|PF02689:Helicase|PF07727:Reverse transcriptase (RNA-dependent DNA polymerase)|PF14214:Helitron helicase-like domain at N-terminus
Os07g0495900	0.252725	-0.731748	-0.288197	-0.245704	Similar to low-level beta-amylase 1
Os01g0819500	0.14511	0.875814	0.279709	0.349096	Similar to Ubiquitin-conjugating enzyme E2-17 kDa 11 (EC 6.3.2.19) (Ubiquitin- protein ligase 11) (Ubiquitin carrier protein 11)
Os05g0350600	0.40917	0.204253	-0.445058	0.0726502	Similar to Atranbp1b protein
Os04g0473400	1.09676	1.09264	0.405345	0.516041	Similar to 60S ribosomal protein L6-B (L17) (YL16) (RP18)
Os03g0119300	-0.192936	-0.160729	0.759914	0.609206	Peptidase S8, subtilisin-related domain containing protein
Os02g0220600	0.353966	0.0455289	-0.362416	-0.376086	Similar to Elongation factor 1-gamma
Os03g0350100	0.617063	-1.33123	-1.31048	-1.37803	SAR DNA-binding protein-2
Os09g0241700	-0.187112	-1.20803	-0.581992	-0.422767	Homeodomain-like containing protein
Os03g0744600	0.12812	1.60945	0.98943	1.00188	Similar to Ripening-associated protein (Fragment)
Os05g0490100	0.884117	0.880224	-0.0581047	0.115737	Similar to 60S ribosomal protein L30
Os07g0645100	0.270923	-0.588291	-0.380357	-0.576101	Phosphatidylinositol 3- and 4-kinase, catalytic domain containing protein
Os11g0562100	-0.0772546	-0.811973	-0.165629	0.0443642	Squalene cyclase domain containing protein
Os11g0250000	-0.135787	-0.106097	0.4367	0.0776324	Similar to RNA recognition motif family protein, expressed
Os10g0518200	-0.00264399	0.468472	0.283406	0.118168	Cytochrome b5 domain containing protein
Os01g0954500	0.207167	-0.0494982	-0.490041	-0.850942	Protein of unknown function DUF702 family protein
Os05g0135700	-0.720949	-0.578063	-0.841078	-0.660072	S-adenosylmethionine synthetase 1 (EC 2.5.1.6) (Methionine adenosyltransferase 1) (AdoMet synthetase 1)
Os10g0466300	0.565212	-0.149755	-0.405477	-0.0922546	Similar to Yarrowia lipolytica chromosome C of strain CLIB99 of Yarrowia lipolytica
Os06g0155300	-0.177666	-0.788348	-0.0852422	0.0333976	IQ calmodulin-binding region domain containing protein
Os02g0817700	-0.03251	0.855151	0.60724	1.00099	Similar to 3-ketoacyl-CoA thiolase (Fragment)
Os11g0207000	0.0188238	-0.649841	0.226861	0.0466618	LIM binding protein domain containing protein
Os03g0308200	0.318853	-0.193817	0.101605	0.224	Modulation of leaf rolling, Regulation of abaxial side cell differentiation, Regulation of leaf shape, male fertility and seed siz
Os03g0799000	-0.195196	1.00028	0.774139	0.972392	Similar to Histone H1
Os03g0780400	0.00601895	0.884363	0.11937	0.531342	Actin depolymerizing factor, Actin-binding protein, Abiotic stress respons
Os01g0279300	0.13806	0.975139	0.293416	0.661451	Similar to Calmodulin 1 (Fragment)
Os11g0151300	0.849487	1.17003	0.135521	0.642155	Similar to 60S ribosomal protein L26-1
Os06g0113900	0.415548	0.285374	-0.118464	0.362272	Major facilitator superfamily, general substrate transporter domain containing protein
Os01g0155600	0.217885	-0.327478	0.0602055	-0.185984	Similar to Splicing factor RSZ33
Os02g0576700	0.875284	0.279299	0.0135556	-0.105123	Nucleosome assembly protein (NAP) family protein, H3/H4 histone chaperone, Abiotic stress response and adaptatio
Os02g0734300	0.559275	0.195583	0.682781	-0.0391325	Similar to Nudix hydrolase 18, mitochondrial precursor (EC 3.6.1.-) (AtNUDT18)
Os01g0975300	1.08917	1.05144	1.28539	0.756523	MYB-related transcription factor, Drought and salinity toleranc
Os03g0198600	-0.0170331	0.164117	1.32413	0.201264	Homeodomain-leucine zipper transcription factor, Regulation of panicle exsertio
Os09g0281600	0.0535874	-0.498963	-0.0567043	-0.0701059	Similar to Gamma response I protein
Os04g0648900	-0.00594352	-0.365493	0.463328	-0.376686	Similar to Dehydration responsive element binding protein 2F (DREB2F protein)
Os08g0159500	0.227132	1.38809	1.1444	0.94874	Similar to Zinc-finger protein Lsd1
Os03g0266100	0.00491741	0.354393	0.743737	0.244037	Zinc finger, LIM-type domain containing protein
Os05g0425700	0.0953095	0.332485	1.48019	0.912847	Similar to F-box protein AtFBL5
Os01g0876800	-0.0958063	-0.554643	-0.666616	0.0116539	RNA-binding region RNP-1 (RNA recognition motif) domain containing protein
Os01g0721900	1.13044	0.505029	-0.291376	0.443123	Similar to Nuclear RNA binding protein B (Fragment)
Os02g0537900	0.22358	-0.142263	-0.142263	0.123141	Similar to Vacuolar-type H+-translocating inorganic pyrophosphatase (EC 3.6.1.1)
Os01g0860800	-0.404286	-0.589923	-0.472413	-0.617455	Glycoside hydrolase, family 17 protein
Os04g0614600	0.110954	0.22677	0.419177	0.871668	Similar to Viroid RNA-binding protein (Fragment)
Os09g0413500	0.975727	1.21906	0.378546	0.815773	Similar to 60S ribosomal protein L34
Os12g0561000	0.181314	1.28721	0.643003	0.731673	Cytochrome c oxidase polypeptide Vc (EC 1.9.3.1) (Cytochrome c oxidase subunit 5c)
Os07g0194000	-0.0837212	0.475758	0.214775	0.203341	Similar to Vesicle-associated membrane protein 725 (AtVAMP725)
Os08g0191700	-0.54096	0.529555	0.660732	1.21749	Glyoxalase I, Abiotic stress respons
Os01g0834600	0.890227	1.34649	0.570686	0.536219	40S ribosomal protein S23
Os04g0395600	0.0729257	0.307593	0.825248	0.38433	Auxin receptor, Flag leaf inclination, Primary root growth, Crown root initiation, Seed development, Tillerin
Os04g0598200	1.13497	1.38246	0.502554	0.865757	Similar to 60S ribosomal protein L12
Os04g0564600	0.360475	0.33233	0.0360388	-0.00178163	Similar to HMG1 protein
Os01g0668100	-0.619068	1.67511	1.42177	2.53668	Similar to Arabinogalactan-like protein
Os12g0641100	-0.0739868	-1.20527	-0.34531	-0.203857	Similar to Na+/H+ antiporter
Os07g0680600	-0.117064	-1.55052	0.296877	-0.600191	Protein of unknown function DUF3133 domain containing protein
Os03g0376100	0.399198	0.718858	0.442087	0.221471	Similar to Cystathionine gamma-synthase (Fragment)
Os02g0139700	-0.050879	-0.402191	0.05026	0.210246	Similar to Cycloartenol synthase
Os07g0581000	-0.127352	-0.300496	-0.458043	0.00710719	Protein of unknown function DUF250 domain containing protein
Os02g0810400	-0.228397	-0.637594	-0.538349	-0.338016	Similar to Dual specificity kinase 1
Os02g0564200	-0.0164626	1.21061	0.920644	0.693166	Conserved hypothetical protein
Os06g0335500	-0.531349	-0.570891	-0.507484	-0.218188	AUX/IAA protein family protein
Os03g0115200	-0.105418	-0.0372253	0.037672	-0.651549	Similar to Partner of Nob1; Pno1p; Yor145cp like KH domain containing protein, transcripts identified by EST
Os08g0436800	0.860117	0.969553	0.106858	0.360105	Similar to 60S ribosomal protein L34
Os02g0736400	0.00895336	1.34683	1.67222	1.47203	Aldolase-type TIM barrel domain containing protein
Os06g0643300	-0.117221	0.0258861	0.0379513	0.0195463	Development protein-like protein
Os03g0696300	-0.336967	-0.557472	-0.0824991	-0.298122	Similar to Nuclear transcription factor Y subunit A-1
Os04g0151800	0.26758	-0.328673	-0.236962	-0.386617	Argonaute and Dicer protein, PAZ domain containing protein
Os02g0628800	-0.410359	0.814597	0.327749	0.146899	Similar to Ubiquitin-like protein 5 (Fragment)
Os04g0403900	0.552599	1.47519	0.950288	1.14581	Similar to H0502B11.1 protein
Os05g0380900	0.368988	-0.202554	1.44038	0.236664	Similar to Polcalcin Jun o 2 (Calcium-binding pollen allergen Jun o 2)
Os04g0476800	-0.0298681	-0.572965	0.203102	-0.197572	Similar to TA5 protein (Fragment)
Os11g0525200	0.111518	0.758402	0.952017	1.0604	Similar to Cytochrome P450 51 (EC 1.14.13.70) (CYPLI) (P450-LIA1
Os06g0106800	0.596685	0.488035	0.259027	0.752619	Similar to glycoside hydrolase, family 28
Os06g0135000	-0.137352	-0.881663	-0.225719	-0.281177	Similar to Hypersensitive-induced reaction protein 4
Os01g0952600	0.120317	-0.132701	0.523844	0.506847	Similar to LacZ (Fragment)
Os07g0239400	-0.138242	0.43454	0.343874	0.212889	Similar to Ethylene-responsive small GTP-binding protein
Os04g0119500	-0.754863	-1.84262	-0.710027	-0.709927	Non-protein coding transcript
Os02g0825600	-0.0306207	-0.97222	-0.150756	-0.298495	Similar to signal peptide peptidase family protein
Os02g0146600	0.525676	0.0997266	-0.529116	-0.0526409	Similar to Eukaryotic initiation factor 4A (eIF4A) (eIF-4A)
Os03g0835150	0.468329	1.21133	0.884301	0.428833	Conserved hypothetical protein
Os01g0310500	-0.104402	-0.925953	-0.037	-0.304666	Protein kinase, catalytic domain domain containing protein
Os06g0153800	0.595519	0.892113	0.320656	0.750586	Beta 5 subunit of 20S proteasome
Os02g0274900	-0.27472	-0.0905852	-0.403734	-0.34905	Major facilitator superfamily protein
Os12g0144600	0.263965	-0.110618	-0.134117	0.0585545	Heavy metal transport/detoxification protein domain containing protein
Os03g0265600	-0.144016	-0.107949	-0.348027	-0.442894	Similar to Transformer-2-like protein
Os01g0357900	0.0618449	0.298673	0.564606	0.52685	Similar to RALF
Os12g0502200	0.839708	0.387636	-0.194127	-0.209462	Similar to Low temperature-responsive RNA-binding protein
Os04g0507500	0.077135	-0.966236	-0.30995	0.0956121	Armadillo-like helical domain containing protein
Os01g0977600	0.142039	-0.994077	-0.140122	-0.154101	Hypothetical conserved gene
Os03g0301200	-0.00846607	-1.42718	0.392844	-0.303397	COBRA-like protein 7 precursor
Os03g0286300	-0.329267	-0.995662	-0.676721	-0.435298	Similar to Phosphate/phosphoenolpyruvate translocator protein-like
Os02g0533800	0.639471	1.12739	1.66662	1.14077	Similar to ATPase inhibitor
Os07g0184800	-0.128105	-0.22024	0.294811	-0.108678	Similar to Variant of histone H1
Os12g0278800	-0.0932273	0.130489	0.307632	0.12245	Similar to Zinc finger CCCH type domain containing protein ZFN-like 1. Splice isoform 3
Os08g0231400	0.797315	1.37319	0.729246	2.41936	Germin-like protein 8-12, Disease resistanc
Os04g0432600	0.317681	1.08689	0.436369	0.591337	Similar to H0315E07.2 protein
Os08g0195400	-0.355068	-0.634815	-1.02898	-1.17658	Protein of unknown function DUF3778 domain containing protein
Os02g0826500	0.391587	0.00773315	0.0647173	-0.0733298	ABC transporter-like domain containing protein
Os01g0283100	0.0645497	0.549986	0.313591	0.287717	Similar to Ferripyochelin-binding protein-like
Os09g0465600	0.116723	-0.154684	-0.00746878	-0.0575799	Similar to Glucose-6-phosphate isomerase-like protein (Fragment)
Os07g0587400	-0.0652681	-0.332367	-0.300062	-0.254637	Similar to Eukaryotic peptide chain release factor subunit 1-3 (eRF1-3) (Eukaryotic release factor 1-3
Os10g0522900	-0.15864	-0.0117323	0.341976	0.16659	Isopenicillin N synthase family protein
Os02g0146700	0.558868	0.21827	0.0831186	0.419772	Similar to predicted protein
Os05g0558800	-0.0298328	-0.0768595	0.292643	0.0672905	Protein of unknown function DUF1675 family protein
Os02g0325100	0.37434	0.530808	0.175267	0.132227	Similar to 26S protease regulatory subunit 6B (MIP224) (MB67 interacting protein) (TAT-binding protein-7) (TBP-7)
Os01g0303800	0.966385	0.987412	2.78446	1.5695	UspA domain containing protein
Os03g0799100	-0.103984	0.373371	0.478305	0.449674	Similar to WAVE-DAMPENED2
Os07g0585100	-0.0897964	0.115889	0.0762533	0.263137	Mo25-like domain containing protein
Os02g0252100	0.132812	0.104221	0.0881832	-0.0266155	Similar to SC35-like splicing factor SCL30, 30 kD
Os02g0285300	1.01636	1.64919	1.41957	2.73449	DREPP plasma membrane polypeptide family protein
ENSRNA049476430	-0.537137	1.2542	1.90043	0.642804	Eukaryotic small subunit ribosomal RNA
Os02g0759400	0.142027	-1.81735	-0.411791	-1.22379	Zinc finger, RING/FYVE/PHD-type domain containing protein
Os02g0111700	1.02764	1.16174	0.517834	0.613548	Similar to 60S ribosomal protein L37-A (L37-1)
Os12g0225150	0.145197	-0.973176	-0.629621	-0.522751	Hypothetical protein
Os01g0232800	-0.238999	0.045344	-0.00513311	-0.0242423	Similar to KOB1
Os02g0815000	0.612969	1.0799	0.57465	0.436948	Similar to 60S ribosomal protein L37 (G1.16)
Os06g0183800	0.0956568	-0.0126668	0.387019	-0.0463714	Similar to Chromatin-remodeling factor CHD3
Os05g0563400	0.518586	-0.973135	-0.531756	-0.307931	Similar to Auxin response factor 5
Os06g0708000	0.384035	-0.115811	-0.00589588	0.140769	Mitogen-activated protein kinas
Os02g0753800	-0.474198	1.07938	1.40906	1.36392	Calcium-binding protein, Annexin, Heat and drought stress toleranc
Os05g0151300	-0.462088	0.0238755	-0.422267	-0.320196	Rubber elongation factor family protein
Os03g0385400	0.95415	2.21335	1.58245	2.22162	Bifunctional inhibitor/plant lipid transfer protein/seed storage domain containing protein
Os02g0708100	0.292087	0.265406	0.248482	0.135679	Similar to Carbamoyl phosphate synthetase small subunit (EC 6.3.5.5)
Os07g0409900	-0.0111462	-0.484427	0.193176	-0.151787	Plasma membrane-associated calcium-dependent protein kinase, Direct phosphorylation and activation of MAPK, Negative reguration of rice immunit
Os05g0375400	0.882777	3.94082	1.79637	2.28567	Beta-glucanase precursor
Os05g0214100	-0.39402	-0.466858	-0.0695734	-0.189415	Similar to Kluyveromyces lactis strain NRRL Y-1140 chromosome F of strain NRRL Y- 1140 of Kluyveromyces lactis
Os11g0433900	1.00969	1.21286	0.408716	0.700935	Similar to 60S ribosomal protein L38
Os02g0727500	0.0964522	0.782554	0.817901	0.414247	Protein of unknown function DUF1754, eukaryotic domain containing protein
Os02g0178400	0.0934811	0.459953	-0.0229927	-0.110627	Protein transport protein SEC61 gamma subunit
Os02g0234800	0.243006	0.129334	0.248124	0.0734626	Similar to U2 small nuclear ribonucleoprotein A' (U2 snRNP-A')
Os01g0916600	1.27616	0.70796	-0.114389	0.231891	RNA recognition motif, glycine rich protein domain containing protein
Os03g0280000	0.0625499	-1.24612	-0.715343	-0.499805	Similar to MDR-like ABC transporter
Os03g0743650	-0.217948	-0.112873	-0.14297	-0.195016	Conserved hypothetical protein
Os11g0444700	0.29103	1.71744	3.0406	2.20589	Octicosapeptide/Phox/Bem1p domain containing protein
Os08g0337300	-0.183956	-1.23262	-0.297618	-0.0150291	Hypothetical conserved gene
Os01g0233000	0.390795	0.448241	0.244217	1.37458	DREPP plasma membrane polypeptide family protein
Os03g0213300	0.159923	-0.83859	-0.509594	-0.395827	Phosphopantetheine attachment site domain containing protein
Os07g0673500	0.0824155	-0.244347	-0.0166789	-0.246	Similar to ASF/SF2-like pre-mRNA splicing factor SRP32''
Os05g0553700	-0.0651253	0.534542	0.32598	0.419275	Similar to Syntaxin 72
Os03g0281000	-0.322905	-1.33941	-0.596832	-0.414945	Similar to Ankyrin-like protein
Os04g0591100	0.0634999	0.135506	0.713325	0.042744	Protein of unknown function DUF597 family protein
Os02g0534800	1.03913	1.38299	0.332647	0.806363	Similar to 40S ribosomal protein S14 (Clone MCH2)
Os05g0490700	0.111405	-0.183042	-0.0623223	-0.395872	Similar to SET domain protein SDG111
Os08g0390000	-0.0162082	-0.450898	-0.0752941	-0.175818	Moesin domain containing protein
Os03g0157900	-0.027573	0.301562	0.0789492	-0.0329357	Phosphoserine aminotransferase, chloroplast precursor (EC 2.6.1.52) (PSAT)
Os07g0680300	-0.203399	0.550234	0.332049	-0.0379362	Similar to Ubiquinol-cytochrome c reductase complex 6.7 kDa protein (EC 1.10.2.2) (CR6)
Os03g0270200	0.222411	-0.938184	-0.393612	-0.482932	Hypothetical conserved gene
Os02g0135500	-0.461733	-0.1384	-0.112617	0.108823	Similar to glycosyltransferase
Os05g0218400	0.440784	-0.41293	0.0718543	0.439848	Similar to Somatic embryogenesis receptor kinase-like protein
Os07g0627000	-1.21978	-0.467699	-0.390497	-0.570386	Plastidial disproportionating enzyme1, alpha-1,4-D-glucanotransferase, Storage starch synthesis in rice endosper
Os01g0559600	0.0463799	-0.690804	-0.697196	-0.839072	Similar to C13 endopeptidase NP1 precursor
Os01g0836800	-0.144176	-0.157518	-0.388894	-0.14333	Transmembrane receptor, eukaryota domain containing protein
Os09g0533900	-0.369393	-0.0237266	-0.255917	0.470595	Similar to CEL5=CELLULASE 5 (Fragment)
Os09g0401300	-0.503748	-0.969293	-0.819987	-0.301525	Tify domain containing protein
Os04g0269600	-0.378724	-1.59139	-1.08798	-0.981194	Similar to Primary amine oxidase
Os01g0750100	0.127801	-0.294725	0.67822	0.00799033	Similar to WRKY transcription factor-like (WRKY transcription factor 13) (WRKY13)
Os03g0748000	0.444628	-0.539323	-0.484465	-0.961001	YT521-B-like protein family protein
Os08g0199300	0.486128	0.156369	-0.296361	0.0139272	Similar to YyaF/YCHF TRANSFAC/OBG family small GTpase plus RNA binding domain TGS (Fragment)
Os01g0894300	-0.225727	-0.65273	-0.547711	-0.696259	Similar to Fructokinase 1
Os03g0328900	0.225366	-0.795586	-0.395093	-0.529703	Similar to cDNA clone:J033099F01, full insert sequence
Os03g0581800	0.51001	1.01131	0.25182	0.746099	Conserved hypothetical protein
Os05g0589000	0.0462744	0.172747	0.355823	0.134093	Uncharacterised protein family UPF0121 domain containing protein
Os01g0834900	-0.736333	-1.04915	-1.17275	-0.438728	Hypothetical conserved gene
Os12g0625000	0.338099	1.04915	0.736117	1.30867	Similar to Cysteine synthase
Os01g0621900	0.593126	0.0936348	0.266037	0.175192	Similar to OSIGBa0097P08.1 protein
Os04g0683700	-1.17738	-2.04404	-1.46155	-1.91257	4-coumarate-Co-A ligase (4CL) like protein, Adenosine monophosphate binding protein, Regulation of rice blast resistance, floret development, and lignin biosynthesi
Os07g0406600	0.0257812	-0.434458	-0.185244	-0.396092	DDHD domain containing protein
Os05g0519400	0.23797	0.0228239	-0.00277906	0.188622	Homologue of NSF (N-ethylmaleimide sensitive factor), ATPase, Regulation of vacuolar morphology in endosperm cel
Os02g0572400	-0.383199	-1.98994	-0.74169	-0.487382	Similar to Riboflavin biosynthesis protein ribA, chloroplast precursor [Includes: GTP cyclohydrolase II (EC 3.5.4.25); 3,4-dihydroxy-2-butanone 4- phosphate synthase (DHBP synthase)]
Os01g0570800	-0.528924	-1.59774	0.0928379	-0.759982	IQ calmodulin-binding region domain containing protein
Os01g0666950	0.879572	0.959798	0.220958	0.341658	Hypothetical conserved gene
Os07g0662900	-0.194392	-0.572706	-0.707621	-0.380505	Similar to 4-alpha-glucanotransferase (EC 2.4.1.25)
Os01g0612600	0.0241079	-0.339622	-0.183951	-0.189714	Protein of unknown function DUF1644 family protein
Os02g0557200	-0.0540766	-0.073872	0.256584	0.578882	Similar to Auxin response factor 1
Os10g0397400	0.61898	0.463481	0.251206	0.39655	Dim/dwf1 protein, Cell elongation protein DIMINUTO/Dwarf1, Brassinosteroid (BR) biosynthesi
Os04g0376500	0.536477	0.410229	0.3571	0.17063	Similar to Eukaryotic translation initiation factor 3 subunit 3 (eIF-3 gamma) (eIF3 p38 subunit) (eIF3h)
Os05g0506300	0.0122526	0.0541623	0.749141	0.342615	Conserved hypothetical protein
Os10g0554800	1.15244	1.30695	0.739187	0.548789	Plant lipid transfer protein and hydrophobic protein, helical domain containing protein
Os03g0188900	0.233018	-0.898625	-0.287741	-0.707392	Similar to HAHB-7 (Fragment)
Os02g0195600	0.076651	0.341858	0.164266	0.152752	A20/AN1-type zinc finger protein, Regulation of plant growth and abiotic stress response, Modulation of gibberellins (GA) and abscisic acid (ABA) biosynthesi
Os04g0550200	-0.413781	-0.54763	0.681788	-0.162288	Pathogenesis-related transcriptional factor and ERF domain containing protein
Os08g0127700	-0.000802265	-0.810508	-0.134723	-0.247465	Similar to Pre-mRNA-splicing factor SLU7
Os10g0409400	-0.658539	3.55267	3.57837	3.86297	beta subunit of polygalacturonase 1, Abiotic stress respons
Os05g0557000	0.860171	1.49304	0.607978	0.726027	Similar to 60S ribosomal protein L37a
Os03g0149200	0.66277	1.5843	0.942096	1.49977	HR-like lesion-inducer family protein
Os12g0573200	-0.218613	-0.157087	-0.378682	-0.916831	GRAS transcription factor domain containing protein
Os05g0461300	0.144634	0.426339	0.282155	0.514334	Similar to RAB8C
Os05g0549000	-0.108325	-0.544545	-0.249169	-0.361593	Epsin-like, N-terminal domain containing protein
Os03g0738400	-0.353576	0.0302884	0.0935833	0.55641	Similar to Serine hydroxymethyltransferase, cytosolic (EC 2.1.2.1) (Serine methylase) (Glycine hydroxymethyltransferase) (SHMT)
Os07g0170300	0.85878	-0.380612	-0.727882	-0.267061	YT521-B-like protein family protein
Os01g0769000	0.0277268	-1.34074	-0.642252	-0.189036	Topoisomerase II-associated protein PAT1 domain containing protein
Os05g0558400	0.240682	-0.0607315	-0.419322	-0.0913761	Similar to Branched-chain-amino-acid aminotransferase 3, chloroplast precursor (EC 2.6.1.42) (Atbcat-3)
Os04g0117100	0.405115	1.19838	0.489478	0.554235	ATPase, F0 complex, subunit E, mitochondrial domain containing protein
Os01g0167500	-0.412257	0.167904	0.0370913	0.148227	Protein of unknown function DUF250 domain containing protein
Os02g0114000	0.104666	-0.236962	0.121535	-0.0802233	Bromodomain domain containing protein
Os03g0738600	-2.09678	3.86572	3.27365	1.90951	Lipoxygenase, Seed germination and longevit
Os10g0483000	0.424582	0.716621	0.311226	0.137694	Basal transcription factor 3-like protein, Vegetative growth and reproductive developmen
Os03g0349600	-0.199058	0.0114534	0.245337	0.208589	Conserved hypothetical protein
Os06g0203800	0.828058	0.909244	1.12654	1.3232	Receptor-like kinase, Heat toleranc
Os05g0552300	0.760747	0.65681	-0.0361084	0.167401	Similar to Guanine nucleotide-binding protein beta subunit-like protein (GPB-LR) (RWD)
Os06g0193000	-0.2851	-0.283959	0.178052	-0.116697	Similar to Ubiquitin conjugating enzyme 2
Os03g0851100	0.75784	0.201469	-0.00342908	-0.0258624	Similar to Translational elongation factor EF-TuM
Os08g0117200	0.895104	1.14169	0.511007	0.602953	Similar to 40S ribosomal protein S13 (Fragment)
Os03g0402400	0.291694	0.684845	0.344986	0.0885025	Similar to Ribosome-associated protein p40-like
Os09g0441400	-1.32224	-1.50773	-0.406331	0.165651	Similar to Elicitor-inducible cytochrome P450
Os04g0485300	-0.317286	-0.479306	-0.681752	-0.184566	Glucose-6-phosphate dehydrogenase
Os01g0212400	0.360648	-0.0567499	0.779247	0.751854	EF-Hand type domain containing protein
Os01g0673600	0.0280361	0.68581	0.359499	0.327454	Ubiquitin-conjugating enzyme, Error-free DNA damage tolerance, Regulation of abiotic stress and hormone response
Os02g0548700	-0.490282	-1.33865	-0.387921	-0.508159	Similar to ubiquitin-protein ligase
Os09g0252800	0.212302	-0.809061	-0.430642	-0.153811	HECT domain containing protein
Os08g0326600	0.749962	-0.310018	-0.81696	-1.00201	Similar to GMP synthetase
Os04g0439900	0.195474	-0.0814053	-0.202755	-0.24608	Similar to Translocon Tic40 precursor
Os07g0577700	0.474745	0.600188	-0.0356571	0.410341	Succinyl-CoA synthetase-like domain containing protein
Os01g0921600	0.320033	0.0570647	-0.0193342	-0.316972	Similar to Mitochondrial import receptor subunit TOM20 (Translocase of outer membrane 20 kDa subunit)
Os12g0406200	1.19867	0.647149	-0.115342	0.379804	Similar to 40S ribosomal protein S3a (CYC07 protein)
Os12g0443700	0.569166	0.266291	0.0831388	0.386429	Similar to Glu-prolyl-tRNA aminoacyl synthetase (Fragment)
Os06g0687700	0.541287	0.415887	-0.0622	-0.0411496	Similar to T-complex protein 1, eta subunit (TCP-1-eta) (CCT-eta) (HIV-1 Nef interacting protein)
Os02g0670900	-0.197696	-0.26009	0.12712	-0.391616	Similar to amino acid transport protein
Os05g0147400	0.943797	0.272729	-0.306307	0.243441	Similar to T-complex protein 1, zeta subunit (TCP-1-zeta) (CCT-zeta) (CCT-zeta-1) (Tcp20) (HTR3) (Acute morphine dependence related protein 2)
Os01g0881900	0.702888	1.84359	1.28433	1.10891	Leucine-rich repeat, cysteine-containing containing protein
Os03g0188500	0.256983	-0.257819	0.692946	-0.00545845	Glutelin family protein
Os05g0230600	0.284345	-0.0801674	-0.334503	-0.0689943	DUF1620-containing and WD40-like repeat protein, Scaffold protein for assembly of the restoration of fertility comple
Os03g0267600	0.0490951	-0.71392	-0.224401	-0.49223	Protein of unknown function DUF3527 domain containing protein
Os07g0445600	-0.0884564	-1.17589	-0.883607	-0.074372	Conserved hypothetical protein
Os04g0504800	0.261275	0.303251	0.00704603	-0.287352	Similar to Poly(A)-binding protein
Os06g0166400	-0.149075	-0.0816498	0.527498	-0.595748	Similar to TINY-like protein (AP2 domain containing protein RAP2.10) (Fragment)
Os02g0732700	0.234006	-1.05883	-0.645256	-0.507443	Mediator complex, subunit Med23 domain containing protein
Os05g0274900	0.97428	1.08798	0.484961	0.573718	Similar to 60S ribosomal protein L15-1
Os05g0301700	0.595796	0.808489	0.43803	0.673533	Similar to Cytochrome c1 (Fragment)
Os05g0503000	0.0136499	0.291799	0.143877	0.436729	Similar to Secretory carrier membrane protein
Os01g0885300	-0.0143373	-0.0786169	0.470434	0.577839	Conserved hypothetical protein
Os03g0712700	0.260345	-0.179118	-0.432156	0.515047	Cytosolic phosphoglucomutas
Os02g0187700	-0.555478	-0.08967	0.854144	0.264568	Similar to Myb-related protein B (B-Myb) (Myb-related protein 1) (XMYB1)
Os03g0680800	-0.037284	-0.727352	-0.229905	0.2086	Similar to cDNA clone:J023038C04, full insert sequence
Os05g0547850	0.140687	0.671398	0.352718	0.0048296	DNA-binding TFAR19-related protein family protein
Os03g0826600	-0.0966518	0.104737	-0.0205373	0.0484639	Similar to Phospholipase (Fragment)
Os04g0456700	-0.31971	1.011	0.882472	0.574045	Similar to TMV induced protein 1-2
Os10g0341700	0.0684596	0.337865	0.449421	0.549556	Cellulose synthase-like H1
Os03g0324300	0.0731517	-0.630693	0.0347012	-0.202597	Similar to ETHYLENE-INSENSITIVE3-like 1 protein
Os04g0103200	0.529222	0.0979955	-0.273289	0.0124786	Proteasome component region PCI domain containing protein
Os03g0703100	0.0618742	0.817278	0.226784	0.893423	Similar to Beta-glucosidase
Os01g0813400	-0.147155	0.215748	-0.30008	-0.290291	Similar to ADP-ribosylation factor 1
Os04g0599900	0.0563013	-0.221225	-0.116825	0.111666	Similar to ENTH1 protein (Fragment)
Os03g0220700	-0.21499	-0.400354	0.375491	0.106094	Similar to (RAP Annotation release2) Peptidase
Os07g0435100	0.180974	1.04968	0.599844	0.530506	Similar to 26S proteasome subunit RPN12
Os03g0227000	0.0450876	-0.36561	-0.590305	-0.263039	Similar to Coatomer gamma subunit (Gamma-coat protein) (Gamma-COP)
ENSRNA049474115	0.697645	0.677305	-0.0263964	0.137522	microRNA MIR1428
Os08g0519800	0.1036	-0.898839	-0.463093	-0.833891	Similar to Maternal pumilio protein. Splice isoform E
Os01g0169500	0.141112	-0.548159	-0.180611	-0.147055	Armadillo-type fold domain containing protein
Os03g0292800	0.543522	0.404879	-0.18637	0.396121	Similar to Ran binding protein 1 homolog
Os01g0184200	-0.129953	-1.13086	-0.256469	-0.464692	Similar to OSIGBa0132G14.1 protein
Os04g0252200	0.296107	-0.836845	-0.235708	-0.136012	Similar to CPSF160; nucleic acid binding
Os02g0748300	-0.261149	-1.13143	-0.482059	-0.715339	Similar to VMP3 protein
Os10g0392400	-0.588019	-0.853001	-0.563884	-0.254461	Tify domain containing protein
Os03g0147400	0.264488	-1.01213	0.190663	0.367877	Divalent ion symporter domain containing protein
Os06g0258900	0.544409	0.137297	0.416912	0.408774	NAD(P)-binding domain containing protein
Os01g0531500	-0.435274	-0.0107476	-0.282611	-0.31278	Dienelactone hydrolase domain containing protein
Os05g0103200	-0.0311878	0.825497	0.545724	1.21948	Cyclophilin-like domain containing protein
Os12g0118800	0.0824228	-0.040572	0.368801	0.322264	Ankyrin repeat containing protein
Os03g0142800	0.0268915	-1.29133	-0.44993	-0.0994199	Similar to MRP-like ABC transporter
Os10g0510400	-0.349285	-0.933759	-0.659873	-0.389631	Protein of unknown function DUF248, methyltransferase putative family protein
Os05g0149800	-0.0711554	0.148627	0.492643	0.32312	EF-Hand type domain containing protein
Os10g0413101	-0.397675	0.0535104	0.0927355	0.153013	Similar to H0815C01.6 protein
Os10g0397200	-0.10171	0.417195	0.665633	0.467922	Transcription initiation factor TFIIE, beta subunit domain containing protein
Os05g0473500	0.0526957	-1.1344	-0.195402	-0.0781164	Exo70 exocyst complex subunit family protein
Os02g0629800	-0.275292	2.49613	1.83709	2.18229	Defensin-like protein, Positive regulation of Cd accumulation in rice leaves, Mediation of Cd efflux from cytosol into extracellular spaces via chelatio
Os05g0151400	0.134713	-0.4402	0.158024	-0.0307676	AIG1 domain containing protein
Os10g0503500	-0.234858	-0.349766	-0.0202416	0.00376112	Similar to NAD-dependent malic enzyme 59 kDa isoform, mitochondrial precursor (EC 1.1.1.39) (NAD-ME)
Os09g0560900	-0.0833291	-0.45379	0.0110205	-0.154111	Zinc finger, C2H2-like domain containing protein
Os07g0185900	-0.767726	1.04141	0.325299	0.647158	Conserved hypothetical protein
Os08g0428400	0.119787	-0.18391	0.0314729	0.571629	Tify domain containing protein
Os04g0671900	-0.0914587	-0.887774	-0.548678	-0.133889	Transcription factor, Regulator for phosphate homeostasi
Os05g0548900	0.611839	1.73061	-0.232468	1.22185	Similar to Phosphoethanolamine methyltransferase
Os03g0801600	0.228333	-0.112812	0.00792907	0.196777	Similar to vacuolar protein sorting 35
Os02g0661100	0.3636	-2.43902	-0.221087	-0.0553268	Similar to Trehalose-6-phosphate phosphatase
Os04g0530500	-0.0421058	0.199397	1.62242	1.38657	Zinc finger, RING/FYVE/PHD-type domain containing protein
Os02g0634900	0.0212099	0.481294	0.194367	0.0612423	Proteasome subunit alpha type 2 (EC 3.4.25.1) (20S proteasome alpha subunit B) (20S proteasome subunit alpha-2)
Os08g0543600	0.311242	-0.62221	-0.28687	-0.10878	Alpha-isopropylmalate/homocitrate synthase, conserved site domain containing protein
Os07g0173501	0.708074	0.972871	-0.222094	0.508667	Similar to 40S ribosomal protein S18
Os03g0423850	0.0266497	-0.62136	0.413435	0.442684	Similar to Helicase-like protein
Os01g0652800	0.139681	1.12402	0.455851	1.08874	Protein of unknown function DUF231, plant domain containing protein
Os04g0615000	-0.242465	-0.0363494	0.0469991	0.129695	Control of lateral leaf growth, panicle numbe
Os02g0730300	-0.213714	-0.320347	-0.0413377	-0.22217	Similar to Potassium transporter HAK3p (Fragment)
Os06g0255700	0.0168489	-0.495035	0.424242	0.0676222	DEAD-like helicase, N-terminal domain containing protein
Os03g0137200	-0.111056	-0.826538	-0.0155867	-0.00739038	Protein phosphatase 2C domain containing protein
Os04g0518100	-0.740138	-1.09604	-0.650208	0.4838	Phenylalanine ammonia-lyase
Os04g0270100	0.569812	-0.117989	-0.59997	0.00528404	Similar to GTP-binding protein
Os10g0375600	-0.0587213	-0.907022	-0.208316	-0.301528	Similar to ER66 protein (Fragment)
Os06g0130100	0.693807	1.03726	0.704856	1.48665	Receptor-like kinase (RLK), Drought and salt stress toleranc
Os01g0314800	-1.14432	-1.40437	-0.907754	-2.05783	Late embryogenesis abundant protein 3 family protein
Os06g0186600	0.0628761	-0.419459	-0.20034	0.117159	Conserved hypothetical protein
Os03g0124300	0.0286423	-1.11925	-0.298753	-0.247569	Similar to ATP binding protein
Os07g0202100	0.499513	-0.0592252	-0.48117	0.122943	Similar to ATP-dependent RNA helicase ded1
Os02g0164900	-0.141098	-0.742225	-0.560175	-0.625026	Similar to Auxin response factor 3
Os12g0572000	0.385901	0.90922	0.0803229	0.195663	R2R3-type MYB transcription factor, Adaptive growth, Salt toleranc
Os07g0462200	-0.0377013	1.04052	0.314734	1.22607	Protein of unknown function DUF1218 family protein
Os12g0555500	-0.781968	0.650289	-0.510019	-1.20702	Pathogen resistance protein PBZ1, 17 kDa RNase, Disease resistanc
Os01g0185300	-0.241097	-0.161888	-0.248867	0.375076	Transferase family protein
Os10g0500700	0.114985	0.79933	0.473978	0.435773	Glutaredoxin, Drought stress respons
Os07g0695800	0.501849	-0.353814	-0.429755	-0.289958	Similar to 2-oxoglutarate dehydrogenase, E1 component
Os12g0597500	0.0653806	0.610823	0.889535	0.862917	Peptidase M20 domain containing protein
Os06g0207000	0.0719251	-0.642645	-0.0677522	0.208455	Fumble domain containing protein
Os02g0477300	0.0223373	-0.475676	-0.246293	-0.528708	Hypothetical conserved gene
Os02g0205200	-0.0994165	2.53409	1.41844	1.65131	Similar to Unidentified precursor
Os07g0671800	-0.298214	0.171783	-0.10044	-0.0192241	Similar to Stress-related protein-like protein (Fragment)
Os05g0585900	0.309823	0.0624522	0.0144893	-0.0657362	Mitochondrial carrier protein domain containing protein
Os02g0205300	0.409708	0.376656	0.0284055	0.271183	Similar to TAT-binding protein homolog (Fragment)
Os04g0498600	0.132238	-0.582978	0.0139399	-0.283498	S-adenosylmethionine decarboxylase, Polyamine biosynthesis, Salt and drought stresses, Abiotic stres
Os01g0510100	-0.0515996	-0.634002	-0.0720066	-0.142369	MAP kinase kinase 1
Os04g0661900	0.382483	0.594358	0.428553	0.388665	Similar to 26S proteasome regulatory particle non-ATPase subunit8
Os12g0514500	0.736922	0.00769088	-0.486855	-0.0783604	Similar to Heat-shock protein precursor
Os07g0169600	0.147326	1.07046	0.925337	0.627547	2OG-Fe(II) oxygenase domain containing protein
Os01g0118000	0.0760997	0.723554	0.0271475	0.259731	Similar to Fructose-bisphosphate aldolase (EC 4.1.2.13) (Fragment)
Os07g0196900	-0.114228	0.100675	0.780306	0.463762	Conserved hypothetical protein
Os02g0221500	0.292227	-0.484495	-0.375703	-0.342853	Nucleotide-binding, alpha-beta plait domain containing protein
Os05g0545000	-0.230553	-0.677313	-0.18974	-0.0402103	Similar to Phosphatidylinositol transfer-like protein IV
Os09g0436000	0.389324	-0.369129	0.670562	0.32006	Peptidase cysteine/serine, trypsin-like domain containing protein
Os07g0688700	0.437981	1.28025	1.3106	1.01481	Hypothetical protein
Os06g0538000	0.705592	-0.0693698	-0.374861	-0.188867	Similar to T-complex protein 1, gamma subunit (TCP-1-gamma) (CCT-gamma) (Matricin) (mTRiC-P5)
Os06g0114500	-0.165578	1.62341	0.954263	0.956981	Similar to ATOZI1 protein (Stress-induced protein OZI1) (AT0ZI1 protein)
Os07g0185200	0.0405975	-0.108355	0.879953	0.622099	Similar to Membrane related protein-like
Os06g0286351	0.367521	-1.21984	-0.702939	-0.44999	Armadillo-type fold domain containing protein
Os03g0406200	0.382614	0.144612	-0.290549	-0.681312	Elongation factor 1 beta 2
Os03g0181100	-0.68586	-1.5609	-0.782795	-0.724973	Tify domain containing protein
Os01g0681600	-0.467866	-1.8921	-0.628835	-0.518567	Hypothetical conserved gene
Os01g0541000	0.137442	-0.000644502	0.466932	0.0428104	Transcriptional factor B3 family protein
Os02g0474000	-0.0514099	-0.4719	0.540931	0.258186	F-box associated interaction domain domain containing protein
Os01g0148050	0.106964	-0.508136	0.011136	-0.197628	Hypothetical conserved gene
Os03g0390600	-0.158217	0.444059	0.00592435	-0.551719	Similar to Histone H3 (Fragment)
Os06g0699400	-0.0524451	0.44815	0.611389	0.180864	MAP kinase 2
Os06g0106100	0.120154	0.0750859	0.201754	0.128253	Cwf15/Cwc15 cell cycle control protein family protein
Os07g0672500	-0.163296	-1.34255	-0.906868	-0.992763	Hypothetical conserved gene
Os01g0819900	-0.118544	-0.575341	-0.0738075	0.153556	Armadillo-like helical domain containing protein
Os01g0111900	-0.546697	1.48956	1.17329	1.54002	Glutelin family protein
Os06g0711600	-0.164961	-0.0669854	0.490797	0.182251	mRNA splicing factor SYF2 family protein
Os10g0390500	0.699653	0.538115	0.825677	0.747841	Alanine aminotransferase, Starch synthesis in developing seed
Os02g0478700	0.968084	0.965175	-0.0046947	0.429693	Ribosomal protein S27
Os11g0207100	0.0669818	-0.854466	-0.200616	-0.264565	Similar to SEU3A protein
Os01g0718300	0.193964	-0.584583	-0.497963	-0.321172	Receptor serine/threonine kinase, Organ development through controlling cell division and elongatio
Os03g0228800	0.151959	-0.309351	-0.80619	-1.26807	Similar to LRK1 protein
Os08g0559300	0.276069	-0.857103	-0.3073	-0.129611	O-linked N-acetylglucosamine transferase, Negative regulator of gibberellin (GA) signaling, Brassinosteroid (BR) synthesi
Os02g0655300	0.205601	0.326908	0.310403	-0.095302	Similar to 3-isopropylmalate dehydratase, small subunit
Os03g0314100	0.439804	-0.329499	0.0335056	-0.196156	DEAD-like helicase, N-terminal domain containing protein
Os01g0218032	0.288382	-0.70389	-0.607988	0.160461	Putative DNA demethylase, Endosperm developmen
Os06g0266800	1.25114	2.26514	0.424428	1.36487	Similar to Gibberellin-stimulated protein
Os01g0720500	0.0800454	6.27435	6.14058	9.35256	Similar to Type I chlorophyll a/b-binding protein b (Fragment)
Os06g0134000	0.830961	1.02201	0.0703881	0.228931	Similar to 40S ribosomal protein S20
Os03g0344700	0.318626	-0.246971	0.0956867	0.0314746	Similar to AAA-type ATPase family protein
Os12g0235300	-0.0165465	-0.144354	0.177764	-0.326553	Conserved hypothetical protein
Os01g0186700	-0.043256	-0.250135	-0.212291	0.0884953	Similar to Protein kinase GhCLK1 (Fragment)
Os01g0290800	-0.212309	-1.56047	-0.853594	-0.28317	Hypothetical protein
Os07g0641700	0.722069	1.73173	0.490351	0.71805	Similar to 10 kDa chaperonin (Protein CPN10) (Protein groES)
Os04g0601700	-0.102142	1.38987	0.686639	1.04236	Similar to Vacuolar ATP synthase subunit G 1 (EC 3.6.3.14) (V-ATPase G subunit 1) (Vacuolar proton pump G subunit 1)
Os10g0523700	-0.0592823	-0.222657	-0.00848182	-0.678614	Prephenate dehydratase domain containing protein
Os01g0210600	0.237577	1.34409	0.601734	0.802517	Protein of unknown function DUF538 family protein
Os03g0274300	-0.264035	-0.995129	-0.533673	-0.355503	Similar to Initiator-binding protein
Os06g0105900	0.0279726	-0.523598	-0.223082	-0.100971	Conserved hypothetical protein
Os01g0276800	0.209601	-0.358414	-0.239596	-0.117786	Glucosidase II beta subunit, Potential switch between programmed cell death and autophag
Os07g0495200	0.332041	0.726328	0.271974	0.639152	Similar to ATP synthase delta' chain, mitochondrial precursor (EC 3.6.3.14)
Os05g0581800	0.396222	-0.328367	-0.216583	-0.230741	Protein of unknown function DUF1296 family protein
Os07g0575100	0.535491	-0.63128	-0.555424	-0.265848	Similar to predicted protein
Os01g0883900	0.0311395	-0.940159	-0.813467	0.325395	Protein of unknown function DUF248, methyltransferase putative family protein
Os07g0500300	-0.438305	1.21597	1.72143	2.0371	C2 calcium-dependent membrane targeting domain containing protein
Os01g0179300	0.402841	-0.338986	0.0678316	0.203575	Similar to BRI1-KD interacting protein 128 (Fragment)
Os12g0115100	0.43221	2.00687	1.06832	1.17759	Nonspecific lipid-transfer protein 1 precursor (LTP 1) (PAPI)
Os08g0318500	0.0852676	-0.593196	-0.348146	-0.0109988	Sec8 exocyst complex component specific domain containing protein
Os01g0811100	0.297166	0.823095	0.657619	0.676338	Proteasome subunit alpha type 3 (EC 3.4.25.1) (20S proteasome alpha subunit G) (20S proteasome subunit alpha-7)
Os05g0156800	0.170237	-0.469908	-0.0157341	-0.025639	Conserved hypothetical protein
Os07g0583600	-0.312817	-2.42623	-0.74306	-1.16445	Chitin-inducible gibberellin-responsive protein
Os11g0210500	1.36856	-0.416323	1.2453	-0.0334149	Similar to Alcohol dehydrogenase
Os06g0115500	0.659071	0.540632	0.136679	0.311895	Similar to 60S ribosomal protein L13 (BBC1 protein homolog)
Os01g0550000	0.504809	-0.0923751	-0.134487	-0.243714	DEAD-like helicase, N-terminal domain containing protein
Os06g0642900	-0.139596	0.171421	0.524227	0.345178	Ubiquitin system component Cue domain containing protein
Os04g0551800	0.768051	0.0334461	-0.406442	-0.0239006	Similar to T-complex protein 1, alpha subunit (TCP-1-alpha) (CCT-alpha)
Os08g0422600	0.334317	-0.413809	-0.643934	-0.91485	Conserved hypothetical protein
Os04g0414100	-0.0685458	-0.637973	-0.112285	-0.091733	Ovarian tumour, otubain domain containing protein
Os11g0549665	0.0288274	0.0109647	-0.000712367	-0.0401911	Hypothetical conserved gene
Os06g0498400	-0.117391	-0.79286	-0.18664	0.139944	Similar to Alpha-glucan water dikinase, chloroplast precursor (EC 2.7.9.4) (Starch-related R1 protein)
Os06g0691200	0.562187	2.0528	0.673045	1.29836	Similar to Thaumatin-like protein precursor
Os07g0407700	-0.018207	-0.19986	0.649903	0.697278	Hypothetical conserved gene
Os05g0350500	1.11686	0.574953	-0.283323	0.427468	Peptidase M24, structural domain domain containing protein
Os01g0815800	0.766672	0.938837	0.344697	0.350253	Similar to 60S ribosomal protein L24-A (L30A) (RP29) (YL21)
Os11g0672300	-0.292621	-0.683818	-0.412761	-0.520909	Similar to Protein kinase domain containing protein, expressed
Os05g0566900	0.483385	-0.0424754	-0.31496	-0.242979	Similar to TA9 protein (Fragment)
Os10g0498700	0.102115	-1.19502	-0.592431	-0.651199	WD40-like domain containing protein
Os03g0216600	0.255403	-0.398203	-0.35099	-0.120514	Similar to Alpha-glucosidase (EC 3.2.1.20)
Os03g0756800	-0.00590682	1.34001	0.975657	0.529293	Uncharacterised protein family UPF0139 domain containing protein
Os02g0522300	0.24322	-0.229552	0.574608	-0.10034	Conserved hypothetical protein
Os03g0701900	0.0808045	-0.489469	-0.21819	-0.514501	Similar to Pinin/SDK/memA/ protein conserved region containing protein
Os09g0449400	0.0790947	0.280278	0.382855	0.0168576	Hypothetical conserved gene
Os06g0195900	-0.615724	-0.981852	-0.815633	-1.60417	NOG, C-terminal domain containing protein
Os06g0665500	-0.233	-0.770463	-0.293996	-1.08496	Peptidase M20 domain containing protein
Os06g0168700	-0.065338	2.26085	1.44821	0.534857	Similar to Prolin rich protein
Os06g0133900	-0.557551	-0.435584	-0.517228	-0.239758	5-enolpyruvylshikimate-3-phosphate synthas
Os08g0139000	-0.133352	0.83038	0.482286	-0.388093	Similar to nucleolin
Os03g0761100	-0.257714	-1.19334	-0.284133	-0.450205	Protein phosphatase 2C-like protein
Os12g0145566	0.0872951	0.172151	-0.230386	-0.489245	Similar to cDNA clone:J033057N11, full insert sequence
Os04g0465600	0.40616	4.18993	3.68247	4.77107	Bet v I allergen family protein
Os03g0694900	0.564071	-0.581993	-0.511406	-0.265142	Similar to Valyl-tRNA synthetase (EC 6.1.1.9) (Valine--tRNA ligase) (ValRS)
Os10g0362300	-0.0523773	-1.13858	-0.669817	-0.35648	Similar to Histidine kinase 3
Os05g0512600	0.896475	2.08143	0.773987	1.20853	X8 domain containing protein
Os03g0129900	0.0672113	1.20163	0.784745	0.562285	NADH-ubiquinone oxidoreductase B18 subunit family protein
Os05g0508500	-0.296481	0.874752	0.609303	0.522086	Protein of unknown function DUF594 domain containing protein
Os01g0881500	0.210897	-0.599329	0.0312133	-0.318346	Similar to Scarecrow-like 1 (Fragment)
Os10g0477100	0.283976	-0.000988164	0.187842	0.788723	Similar to Ankyrin-like protein
Os05g0400400	0.281465	1.07198	0.379416	0.648962	Similar to Ubiquinol-cytochrome c reductase complex 8.0 kDa protein (EC 1.10.2.2)
Os09g0533400	-0.25911	-0.395425	-0.127684	-0.142193	Similar to Lon protease homolog
Os06g0175500	-0.262002	-0.892212	-1.09432	-0.391978	Epsin-like, N-terminal domain containing protein
Os06g0111800	0.0755797	-0.718167	-0.463221	-0.246125	Similar to CSLD2 (Fragment)
Os09g0334500	-0.0426502	-1.44776	-0.0123858	-0.561881	WRKY transcription factor, Tolerance to phosphate starvation, Regulator of Fe starvation and cold stres
Os07g0420700	-0.0755586	-0.240495	0.0423928	0.251404	Similar to Alpha-glucosidase like protein
Os09g0567300	-0.239539	0.622994	-0.226679	0.294241	Monodehydroascorbate reductase, Tolerance to ROS-induced oxidative stres
Os04g0619800	-0.279019	1.2689	0.252017	0.56207	Similar to H0714H04.3 protein
Os05g0176700	0.0668392	1.33868	0.924984	0.897999	Conserved hypothetical protein
Os01g0386700	-0.0446992	-0.0701849	0.61689	0.227123	Similar to BSK1 (BR-SIGNALING KINASE 1); ATP binding / binding / kinase/ protein kinase/ protein tyrosine kinase
Os09g0112100	-0.251198	-0.709345	-0.486952	-0.402873	Hypothetical protein
Os08g0490100	0.0952062	-0.502346	0.619203	0.0730289	Similar to PBF protein
Os01g0960400	0.034888	-0.52974	0.143156	0.119568	Protein kinase, core domain containing protein
Os02g0260700	-0.0259301	0.236417	1.02602	0.809123	Similar to GAMYB-binding protein (Fragment)
Os03g0429000	-0.176997	0.138113	0.610718	-0.0613481	Proteinase inhibitor I25, cystatin domain containing protein
Os04g0119400	0.383625	0.514939	0.598285	0.780321	Similar to Pyruvate dehydrogenase E1 component, alpha subunit
Os05g0530500	-0.0921134	-0.236036	-0.314909	-0.388939	Similar to OSK1
Os07g0642300	-0.15689	0.225421	0.384321	-0.081479	TRAPP I complex, Bet3 domain containing protein
Os02g0562300	0.129838	-0.076001	0.363419	0.0240702	Calmodulin binding protein-like family protein
Os04g0669800	0.107206	0.0118054	0.545309	0.151222	Methylthioribose kinase (EC 2.7.1.100)
Os03g0812200	-0.235751	-0.39574	-0.0793423	-0.46382	Zinc finger, RING/FYVE/PHD-type domain containing protein
Os03g0197100	-0.934226	-0.852166	-0.562339	-1.41258	Similar to Sugar transporter protein
Os03g0758500	0.620321	0.646373	0.327174	0.442235	Cupredoxin domain containing protein
Os03g0143800	0.168759	-0.2501	-0.0579735	0.360583	PIROGI/Specifically Rac1-associated protein 1 (PIR/SRA1)-like protein, Homolog of SCAR/WAVE complex components, Control of epidermal cell morphogenesi
Os02g0682300	-1.04284	-1.158	-0.259561	-0.982911	RING-type E3 ligase, Negative regulation of cuticular wax biosynthesis, Drought stress respons
Os01g0540800	0.137391	-2.00009	-0.43183	-0.371803	Conserved hypothetical protein
Os04g0281900	-0.134394	0.663383	1.0745	1.10703	Uncharacterised protein family UPF0497, trans-membrane plant subgroup domain containing protein
Os08g0562700	0.263183	0.37146	0.346459	0.802369	Similar to peptidase M1 family protein
Os08g0301500	-0.0292668	-0.0421627	0.114513	0.610503	Similar to Sucrose-phosphate synthase 2 (EC 2.4.1.14) (Fragment)
Os01g0896800	0.519144	0.444322	0.0252764	0.217481	Ribosomal protein L18/L5 domain containing protein
Os01g0834200	-0.0972246	-0.791662	-0.456449	-0.231338	Similar to T-cell immune regulator 1 transcript variant 3 (Fragment)
Os05g0345500	0.00884848	-0.40294	0.256883	0.0720037	BTB/POZ domain containing protein
Os10g0456800	0.678238	0.825384	0.988794	0.852631	CHY zinc finger protein, Transcriptional co-activator of DST (Drought and Salt Tolerance: zinc finger transcription factor gene), Drought and salt tolerance, Stomatal aperture contro
Os12g0608600	0.165411	0.491322	0.428261	0.628428	Similar to Thiosulfate sulfurtransferase (EC 2.8.1.1) (Mercaptopyruvate sulfurtransferase Mst2/Rdh2) (EC 2.8.1.2)
Os03g0285900	-0.257205	-0.298331	-0.011474	-0.592501	Similar to Splicing factor RSZ33
Os05g0482700	1.06035	0.673867	-0.322771	0.915613	Similar to 2,3-bisphosphoglycerate-independent phosphoglycerate mutase (EC 5.4.2.1) (Phosphoglyceromutase) (BPG-independent PGAM) (PGAM-I)
Os03g0136200	0.362194	0.699255	0.23754	0.597127	24-methylenesterol C-methyltransferase 2 (EC 2.1.1.143) (24-sterol C- methyltransferase 2) (Sterol-C-methyltransferase 2)
Os01g0292900	-0.0367318	-0.860545	-0.425416	-0.766513	Similar to Squamosa-promoter binding-like protein 2
Os08g0342400	0.0631311	-0.289858	-0.00529886	-0.240902	Similar to aspartate kinase-homoserine dehydrogenase
Os01g0617500	0.515034	-0.627769	-0.753227	-0.459343	Tetratricopeptide-like helical domain containing protein
Os05g0121000	0.0475327	0.59634	0.51292	0.140351	Protein of unknown function DUF1218 family protein
Os09g0440300	0.341497	1.45743	1.358	1.29615	Aldehyde dehydrogenase, Seed maturation, Maintenance of viability during storage, Lysine catabolis
Os06g0714100	0.17905	1.36213	0.989801	0.956856	Complex 1 LYR protein family protein
Os02g0714600	0.342315	0.310734	0.435799	-0.36689	Ribose-phosphate pyrophosphokinase 4 (EC 2.7.6.1) (Phosphoribosyl pyrophosphate synthetase 4)
Os04g0619300	0.177634	1.0118	0.634856	1.06056	Similar to H0114G12.4 protein
Os03g0239200	-0.120169	-0.83115	-0.120885	-0.209873	Similar to CONSTANS interacting protein 6
Os02g0167700	0.574345	-0.319346	-0.495869	-0.112232	Armadillo-like helical domain containing protein
Os01g0872700	0.403254	-0.960391	-0.342441	-0.441692	Zinc finger, CCHC-type domain containing protein
Os05g0153300	-1.59993	4.06887	2.90817	3.54816	Lipase, class 3 domain containing protein
Os02g0702500	0.0973149	-0.588272	-0.0992178	0.0338248	Similar to B0403H10-OSIGBa0105A11.22 protein
Os07g0585800	0.197355	1.1795	0.776996	0.956066	Similar to NADH-ubiquinone oxidoreductase 18 kDa subunit (EC 1.6.5.3) (EC 1.6.99.3) (Complex I-18KD) (CI-18KD) (Fragment)
Os05g0126400	0.242175	-2.65624	-0.971291	-0.491057	Conserved hypothetical protein
Os01g0563000	-0.614031	-0.426228	-0.51485	-0.0597296	Hypothetical conserved gene
Os01g0566500	-1.79052	-2.0706	-2.31871	-2.23012	Similar to Dioxygenase RAMOSUS1
Os08g0305300	0.16453	-0.758528	-0.549992	-0.312192	Protein prenyltransferase domain containing protein
Os02g0199900	0.30021	0.397558	0.0461369	0.243124	Similar to 26S proteasome regulatory complex subunit p42D
Os10g0552600	1.96868	1.43091	0.552581	-0.103799	Similar to Tfm5 protein
Os01g0865100	0.808441	1.76085	2.8701	2.66086	Similar to Uricase (Fragment)
Os01g0598600	0.416745	0.938716	0.720584	0.323519	Peptidase A1 domain containing protein
Os09g0450300	-0.208527	-1.51539	-0.696551	-0.52132	MAP65/ASE1 family protein
Os06g0192600	0.176489	0.492419	0.468411	0.269339	26S proteasome regulatory particle triple-A ATPase subunit1 (26S protease regulatory subunit 7)
Os01g0653800	0.145561	-0.225791	-0.429873	0.213189	Similar to predicted protein
Os02g0208900	0.0310151	-0.247364	-0.177372	-0.0205845	Similar to ZIGA2 protein (Fragment)
Os12g0235800	0.155894	0.31813	0.0766281	0.0753275	Similar to Argininosuccinate synthase (Fragment)
Os01g0813900	0.00935895	-0.386837	-0.0668846	-0.291746	Similar to ZIGA1 protein (Fragment)
Os11g0104900	0.179214	-0.386743	-0.647437	-0.0630665	Similar to Clathrin heavy chain
Os08g0440300	-0.278303	0.247698	0.846123	0.454301	Component of the CCR4-NOTcomplex, Deadenylase, Deadenylation (poly(A) tail shortening), Development and stress respons
Os01g0267200	0.279696	0.604862	0.274105	0.397077	Similar to 26S proteasome non-ATPase regulatory subunit 14 (26S proteasome regulatory subunit rpn11)
Os02g0792900	-0.0656081	-0.115337	-0.083895	0.0745569	TMS membrane protein/tumour differentially expressed protein family protein
Os11g0246900	-0.469113	-1.01235	-0.584446	-0.254421	Ankyrin repeat containing protein
Os08g0445700	0.453208	-0.439732	0.716296	0.379941	Class II trehalose-phosphate-synthase (TPS) gene family member, Salt stress tolerance, Control of yield-related trait
Os04g0421900	0.107087	-0.529462	-0.395246	0.0292774	Similar to H0525E10.11 protein
Os02g0236200	0.122239	0.645212	0.224966	0.672578	Similar to Shaggy-related protein kinase eta (EC 2.7.1.-) (ASK-eta) (BRASSINOSTEROID-INSENSITIVE 2) (ULTRACURVATA1)
Os08g0416400	0.1711	-0.769962	-0.241488	0.0290321	Nucleotide-binding, alpha-beta plait domain containing protein
Os01g0897800	0.206748	-0.761454	-0.570587	-0.451424	Rad21/Rec8 like protein, C-terminal domain containing protein
Os05g0557200	0.277681	-0.434327	0.952607	0.52546	Armadillo-type fold domain containing protein
Os09g0381100	-0.0695337	-0.235691	-0.592942	-0.449342	Xanthine/uracil/vitamin C permease family protein
Os12g0164800	0.276945	-0.219021	0.238754	0.13666	Hypothetical conserved gene
Os03g0243100	0.155923	0.800208	0.815103	0.950234	Similar to Actin-depolymerizing factor 5 (ADF-5) (AtADF5)
Os03g0273800	-0.84419	0.639283	1.1938	1.42694	HAD-superfamily hydrolase, subfamily IA, variant 3 domain containing protein
Os04g0502900	-0.0378505	-0.568226	0.359594	0.238476	EF-Hand type domain containing protein
Os01g0159400	0.490973	0.71103	1.40636	1.26326	Similar to Acyl-coenzyme A oxidase 4, peroxisomal (EC 1.3.3.6) (AOX 4) (Short- chain acyl-CoA oxidase) (SAOX) (AtCX4) (G6p) (AtG6)
Os02g0721600	-0.127178	0.0231803	0.589944	0.37131	WD40 subfamily protein, Salt stres
Os11g0150400	0.301266	2.79886	2.13722	3.14798	Stress responsive alpha-beta barrel domain containing protein
Os06g0598900	0.322389	0.307597	0.286396	0.152188	Similar to Serine-threonine kinase receptor-associated protein (UNR-interacting protein) (WD-40 repeat protein PT-WD) (MAP activator with WD repeats)
Os03g0741100	-1.20658	-2.19254	-1.3816	-1.46119	Basic helix-loop-helix transcription factor, Drought toleranc
Os10g0576000	-0.00560431	0.885647	0.294301	0.515293	Similar to NADH-ubiquinone oxidoreductase-related
Os10g0467600	0.384545	0.444722	0.26472	0.199605	Similar to cap-binding protein p28
Os05g0562400	0.14062	-1.32311	-0.83323	-0.553916	DDT domain containing protein
Os03g0752700	0.101052	-1.04656	-0.544331	-0.617693	Heat shock protein DnaJ, N-terminal domain containing protein
Os06g0209300	0.0721537	-0.909496	-0.576773	-0.349785	Hypothetical conserved gene
Os02g0788400	0.505107	0.319865	0.0805656	-0.0376604	Similar to Eukaryotic translation initiation factor 3 subunit-like protein
Os07g0545800	-0.130293	-2.26362	-0.589034	-0.860536	Similar to Chitin-inducible gibberellin-responsive protein
Os03g0382350	0.0140153	0.606726	1.00068	0.465616	Hypothetical conserved gene
Os01g0963600	-2.60914	-5.30052	-5.31399	-7.53318	ABA/WDS induced protein family protein
Os03g0160100	0.0633086	-1.14238	-0.293079	-0.0300519	Mitogen-activated protein kinase kinase kinase (MAPKKK), Disease resistance, Defense/stress respons
Os06g0653000	1.03983	0.68848	0.756905	0.235256	Glossy1(GL1) homolog, Cuticular wax biosynthesis, Drought toleranc
Os04g0682050	0.0150605	-0.346191	0.271893	0.0794921	Similar to H0403D02.15 protein
Os06g0112100	-0.528188	1.81287	1.58988	2.60409	Nucleoside phosphorylase, family 1 domain containing protein
Os09g0514400	-0.565323	-0.263928	0.0219168	-0.402718	Similar to Protein farnesyltransferase/geranylgeranyltransferase type I alpha subunit (EC 2.5.1.58) (EC 2.5.1.59) (CAAX farnesyltransferase alpha subunit) (Ras proteins prenyltransferase alpha) (FTase-alpha) (Type I protein geranyl-geranyltransferase alpha subunit) (GGTase-I-alpha)
Os01g0662600	-0.136883	0.235204	-0.0198406	-0.335847	Similar to NifU-like protein
Os01g0587000	-0.0881223	0.585891	0.138949	0.535097	Similar to Vacuolar ATP synthase subunit d (EC 3.6.3.14) (V-ATPase d subunit) (Vacuolar proton pump d subunit) (V-ATPase 41 KDa accessory protein) (DVA41)
Os04g0287400	-0.35715	-0.0518906	-0.163659	-0.39517	WRKY transcription factor, Positive regulator in defense response, Negative regulator in GA signalin
Os04g0372800	0.286641	-0.372115	-0.51656	-0.267443	Nucleotide-binding, alpha-beta plait domain containing protein
Os05g0217800	NA	9.94795	13.4166	15.7091	BURP domain containing protein
Os12g0479400	-0.0619289	-0.524429	-0.563	-0.382805	Similar to Auxin response factor 1
Os06g0142200	0.436097	1.18577	2.19377	1.51609	Early nodulin
Os05g0451300	0.376445	0.969204	1.12543	1.11503	Conserved hypothetical protein
Os09g0279000	0.0204114	-0.243648	0.207637	-0.205523	Similar to r-interacting factor1
Os08g0567000	0.146336	0.547117	0.0729038	0.233204	Conserved hypothetical protein
Os09g0524800	-0.414403	-0.107366	0.524608	0.635346	Apoptosis regulator Bcl-2 protein, BAG domain containing protein
Os07g0109500	0.898777	0.707754	-0.0141351	0.328569	Ribosomal protein L13 family protein
Os02g0625300	-0.413756	-0.523785	-0.427109	-0.545666	Similar to PEPC kinase
Os05g0539400	-0.119125	-0.414905	0.100032	0.431462	Glycoside hydrolase, family 35 protein
Os01g0756600	0.425779	0.383423	-0.43831	0.407794	Protein of unknown function DUF642 family protein
Os02g0793700	-0.00416057	0.944644	0.733229	0.627423	Similar to Membrane steroid-binding protein 1
Os08g0465800	-0.254005	-0.842335	0.642222	0.389941	Similar to Glutamate decarboxylase
Os01g0125600	0.250916	0.240599	0.465474	0.126593	Heavy metal transport/detoxification protein domain containing protein
Os07g0152800	-0.181458	-0.566396	-0.0501554	0.103966	Similar to Glycine-rich protein
Os07g0408700	0.395914	0.248969	-0.0969676	-0.115082	Similar to Spermidine synthase 2 (EC 2.5.1.16) (Putrescine aminopropyltransferase 2) (SPDSY 2)
Os08g0154600	0.311596	-0.517017	-0.265323	-0.135416	DNA Topoisomerase 1, Modulation of auxin-regulated root development and gravitropis
Os07g0564700	0.13194	0.410363	0.153436	0.223667	Similar to ATMIN7 (ARABIDOPSIS THALIANA HOPM INTERACTOR 7); guanyl-nucleotide exchange factor/ protein binding
Os03g0125600	0.597449	-0.69127	0.168513	-0.168794	Ser Thr specific protein kinase-like protein
Os08g0282400	-0.225105	0.241779	0.166682	0.206061	Similar to Alpha-SNAP (Fragment)
Os04g0636900	0.176198	-0.212021	-0.26153	-0.247755	RNA-binding region RNP-1 (RNA recognition motif) domain containing protein
Os03g0172000	0.238633	-0.588986	0.00714056	-0.34731	Peptidase S59, nucleoporin family protein
Os04g0611300	-0.904299	-0.327718	-0.275927	-1.32109	Conserved hypothetical protein
Os11g0636900	0.40552	-0.366362	-0.352797	-0.284831	Similar to Splicing factor U2af large subunit A
Os08g0162800	-0.0706647	1.63474	0.730523	1.56787	Acyl-CoA-binding protein , Stress respons
Os03g0862100	-0.182543	-0.829493	-0.177306	-0.0994892	Conserved hypothetical protein
Os03g0333200	0.0234848	-0.797057	-0.0581565	0.168296	Receptor-like kinase, Control of reproductive growth and development, Repression of cell deat
Os04g0612600	0.103749	0.576023	-0.0344498	0.425833	Similar to Coatomer-like protein, epsilon subunit
Os03g0854100	-0.269585	0.0519871	-0.285057	0.373134	Similar to ARF GAP-like zinc finger-containing protein ZIGA2 (Fragment)
Os05g0402300	-0.232143	0.123534	0.00602908	0.0739518	Uncharacterised protein family UPF0005 domain containing protein
Os03g0784400	0.085359	0.42242	0.241494	0.150508	Protein of unknown function DUF1692 domain containing protein
Os02g0250400	-0.288948	-0.745942	0.0449187	0.336714	Similar to Esterase
Os04g0517100	-0.866898	-1.6275	-0.722626	-0.901389	Similar to OSIGBa0145M07.4 protein
Os04g0577300	0.159512	0.679587	1.3167	1.06323	Similar to GDSL-motif lipase/hydrolase-like protein
Os12g0566300	-0.282576	0.700617	0.179183	0.833972	Similar to ATP citrate lyase beta (Fragment)
Os11g0242800	0.458825	3.3404	2.89621	4.72151	Similar to ASCAB9-A (ASCAB9-B) (Fragment)
Os05g0477900	-1.19915	0.0149075	-0.49408	0.0938753	Similar to nonspecific lipid-transfer protein
Os01g0842200	0.0478732	-1.49955	-0.684866	-1.11988	Similar to Scarecrow-like 9 (Fragment)
Os05g0460000	-0.532229	-0.327769	-1.75403	-1.80207	Similar to 70 kDa heat shock cognate protein 1
Os03g0322500	0.172003	1.49013	0.749633	0.854781	Similar to 14 kDa zinc-binding protein (Protein kinase C inhibitor) (PKCI)
Os08g0120500	0.557957	0.236992	0.907243	1.03349	Similar to Topoisomerase-like protein
Os02g0694300	0.128	-0.746516	-0.446649	-0.714505	Conserved hypothetical protein
Os01g0111200	0.274631	-0.334538	-0.340458	-0.209386	Like-Sm ribonucleoprotein (LSM)-related domain domain containing protein
Os05g0566500	0.571873	0.273784	-0.204618	0.102588	Similar to Initiation factor 3d (Fragment)
Os11g0638900	-0.145377	0.742666	0.944968	0.278488	Armadillo-type fold domain containing protein
Os03g0758100	-2.24573	-2.43117	-2.51088	-2.4363	Similar to Phosphorylase (Fragment)
Os01g0752800	0.140723	0.16769	-0.0511412	-0.100737	Similar to HASP protein-like protein (Fragment)
Os02g0488600	-0.250673	-0.633967	0.479512	0.659956	Armadillo-like helical domain containing protein
Os09g0522000	-0.212778	-1.2327	0.729995	-0.860294	Similar to Dehydration-responsive element-binding protein 1B
Os02g0192500	-0.405729	1.17284	0.630835	0.778009	Similar to Cellulose synthase-like protein (Fragment)
Os04g0663100	-0.0834531	-0.459512	-0.507109	0.12118	Similar to OSIGBa0099L20.2 protein
Os05g0207900	0.0317252	-0.432956	-0.0434359	-0.197753	Peptidase C48, SUMO/Sentrin/Ubl1 domain containing protein
Os12g0597700	0.170056	0.0579375	0.117926	0.179985	WRKY transcription factor, Cold toleranc
Os06g0701400	0.94482	1.27105	0.526003	0.761682	Similar to 60S acidic ribosomal protein P3 (P1/P2-like) (P3A)
Os05g0126300	0.0526361	0.110337	0.171977	-0.234476	Conserved hypothetical protein
Os11g0602200	0.2796	-0.410053	-0.417845	-0.420116	Similar to SET domain protein SDG111
Os01g0191700	-0.475144	-1.13171	-0.913345	-0.877028	Similar to Pyrophosphate-fructose-6-phosphate 1-phosphotransferase-like protein (Pyrophosphate-dependent phosphofructo-1-kinase-like protein)
Os07g0572800	-0.215232	-0.547306	0.277281	0.173899	WNK (With No Lysine) kinase, Ser/thr protein kinase family member, Abiotic stress tolerance, Internal circadian rhyth
Os03g0224200	0.0176852	-0.899976	-0.0696058	-0.282144	B-type response regulator, Cytokinin signalin
Os03g0851000	1.15006	1.12093	0.414238	0.727909	Similar to Transcription factor homolog BTF3-like protein
Os09g0497400	0.231462	0.331611	0.320263	0.231175	Protein of unknown function DUF850, transmembrane eukaryotic family protein
Os01g0539400	-0.120849	-0.33683	-0.131707	-0.338987	Hypothetical protein
Os05g0168700	-0.195706	-0.00958924	-0.137886	-0.146166	Protein of unknown function DUF250 domain containing protein
Os02g0122800	0.522579	0.075102	0.65575	0.402084	Similar to Arginine/serine-rich splicing factor
Os09g0551600	0.618345	1.76738	2.04268	1.81936	Similar to HMGd1 protein (Nucleasome/chromatin assembly factor D protein NFD101)
Os06g0167100	-0.0100377	-0.476506	-0.258949	-0.285008	Armadillo-like helical domain containing protein
Os09g0438000	-0.590258	-1.52936	-1.186	-0.568362	Similar to RbohAOsp (Fragment)
Os09g0568800	1.16517	1.20745	0.229124	0.615988	Similar to Ribosomal protein S25 (40S ribosomal 25S subunit)
Os10g0465700	0.452837	0.734287	0.223522	-0.085195	Similar to Beta-amylase PCT-BMYI (EC 3.2.1.2)
Os09g0411700	0.151993	0.885542	0.673906	0.407646	Peptidyl-prolyl cis-trans isomerase, PpiC-type domain containing protein
Os02g0617800	-0.952818	0.534911	0.00356936	0.228336	Hypothetical gene
Os07g0682400	0.338195	0.497192	0.0943376	-0.0465222	Nucleotide-binding, alpha-beta plait domain containing protein
Os05g0543200	0.490504	0.0467579	-0.238857	-0.260789	Similar to Ran GTPase activating protein
Os01g0908700	-0.145522	-0.909508	-0.360355	-0.38045	Similar to Hnrpa2b1-prov protein
Os12g0628500	0.298911	0.0516596	0.314337	-0.0499036	Similar to Methionine aminopeptidase
Os02g0504500	0.168132	0.301862	0.32484	0.42596	PUG domain containing protein
Os05g0519900	0.330015	-0.199563	-0.694604	-0.152512	Similar to STT3A (STAUROSPORIN AND TEMPERATURE SENSITIVE 3-LIKE A); oligosaccharyl transferase
Os03g0140700	0.0607815	-0.412384	0.15875	-0.139282	Tetratricopeptide-like helical domain containing protein
Os03g0126100	-0.0381781	-0.173946	-0.0468124	-0.34513	Similar to Arabidopsis thaliana DNA, 40 kb surrounding ACS1 locus
Os07g0497100	0.146669	-1.16464	-0.736617	-0.397522	Chromodomain, helicase/ATPase, and DNA-binding domain (CHD) protein, Chromatin-remodeling factor, Mi-2-like protein, Crown root development, Chloroplast development in adaxial mesophyll, Maintenance of H3K4me
Os06g0696400	0.451937	-1.01852	0.72782	0.710774	Xyloglycan endo-transglycosylase precursor
Os01g0663800	0.252455	-0.15428	0.383526	0.150486	Protein of unknown function DUF1296 family protein
Os08g0295300	0.603255	-0.147237	-0.34801	-0.0684973	Similar to Threonyl-tRNA synthetase, cytoplasmic (EC 6.1.1.3) (Threonine--tRNA ligase) (ThrRS)
Os05g0491200	0.730189	1.13232	2.42568	1.83747	Similar to SNF1 kinase complex anchoring protein (Fragment)
Os02g0152400	-0.420494	0.815269	0.22256	0.525529	Rubisco small subunit 1, Reguration of Rubisco catalytic activit
Os02g0236000	0.133217	0.222929	-0.0977952	0.294962	Similar to Aspartate aminotransferase (EC 2.6.1.1) (Fragment)
Os07g0549700	0.0304977	0.556781	0.118108	0.626363	Armadillo-like helical domain containing protein
Os02g0465400	0.302475	0.536467	0.286299	0.485619	Similar to 7-dehydrocholesterol reductase (EC 1.3.1.21) (7-DHC reductase) (Sterol delta-7-reductase) (Dwarf5 protein)
Os02g0517300	-0.0836675	-0.294557	0.118914	-0.0962411	Topoisomerase II-associated protein PAT1 domain containing protein
Os01g0646700	-0.134827	-1.58925	-0.769498	-0.788689	Similar to OSIGBa0105P02.4 protein
Os03g0265700	0.142647	-0.511578	-0.51053	0.0134555	Similar to SH3 domain containing protein, expressed
Os10g0571200	0.234777	-0.198714	-0.36592	-0.0192569	Similar to Pyruvate kinase isozyme G, chloroplast (EC 2.7.1.40) (Fragment)
Os07g0164800	0.698898	-0.897633	0.750686	1.31913	Conserved hypothetical protein
Os12g0284000	-0.177162	-0.122991	-0.0690894	-0.0206265	Regulator of chromosome condensation, RCC1 domain containing protein
Os09g0553200	0.181696	-0.276012	-0.491119	0.556378	UDPase, Pollen mother cell (PMC) meiosis, Pollen developmen
Os12g0555000	-0.451934	1.39032	0.387505	0.167208	Similar to Probenazole-inducible protein PBZ1
Os07g0155100	-0.416024	1.1152	1.6626	1.96385	FAD dependent oxidoreductase family protein
Os07g0496000	0.0380066	0.422788	-0.0711063	0.0383041	Similar to Nt-rab6 protein
Os03g0750100	-0.148662	-0.375367	0.0448539	-0.316757	Similar to TPR Domain containing protein, expressed
Os02g0625000	0.443466	0.327086	0.780922	1.08004	Cryptochrome 2, blue light photoreceptor, Promotion of flowering tim
Os05g0169000	-0.237362	-0.452998	0.249359	-0.268209	Similar to Thioredoxin-like protein
Os10g0495000	0.0730301	-0.222234	0.463901	0.205162	K Homology, type 1, subgroup domain containing protein
Os03g0831200	-0.109991	-0.123004	-0.458818	-0.514639	GATA transcription factor, Zinc finger transcription factor, Regulation of chlorophyll content and senescenc
Os12g0165700	0.189801	0.0873114	0.759937	0.433534	Transcription elongation factor, TFIIS/CRSP70, N-terminal domain containing protein
Os04g0444200	0.0295493	-0.574913	-0.0734724	-0.388949	Similar to Calmodulin-binding protein 60-B (Fragment)
Os03g0757900	-0.304067	-0.109059	-0.101631	-0.0871209	Similar to UDP-glucose 6-dehydrogenase (EC 1.1.1.22) (UDP-Glc dehydrogenase) (UDP-GlcDH) (UDPGDH)
Os03g0713400	0.24513	0.479766	0.0643663	0.515324	Similar to NADH-ubiquinone oxidoreductase 75 kDa subunit, mitochondrial precursor (EC 1.6.5.3) (EC 1.6.99.3) (Complex I-75KD) (CI-75KD) (76 kDa mitochondrial complex I subunit)
Os03g0295500	0.00165401	0.885473	0.528046	0.290002	CHCH domain containing protein
Os03g0204300	0.0623864	-0.501093	-0.58784	-0.302533	Conserved hypothetical protein
Os02g0176100	0.267216	0.141379	0.265027	0.495223	Similar to predicted protein
Os06g0129400	0.350962	0.191129	-0.264534	-0.292466	Splicing variant of SPX-MFS protein
Os12g0617900	0.171775	-0.870546	-0.498081	-0.334277	Similar to Serine/threonine protein phosphatase
Os08g0224200	0.160838	-0.0857963	-0.219268	-0.0176742	Similar to H0702G05.3 protein
Os08g0544500	0.245852	-0.297488	-0.297448	0.347245	NCK-associated protein 1 (NAP1)-like protein, Homolog of SCAR/WAVE complex components, Control of epidermal cell morphogenesi
Os03g0261500	-0.173169	-0.238922	-0.262831	-0.326891	Heat shock protein DnaJ, N-terminal domain containing protein
Os11g0116200	-0.347824	1.93934	2.97376	4.91996	Similar to nonspecific lipid-transfer protein 3
Os03g0402800	-0.397033	-1.81207	-1.1443	-0.344188	Tify domain containing protein
Os02g0129700	-0.252834	-0.570017	-0.916212	-1.08331	Hypothetical protein
Os12g0605400	0.113753	0.575983	0.347358	0.284466	Similar to CROC-1-like protein (Fragment)
Os05g0121600	-0.366295	-0.0450132	0.406631	0.922287	AP2/EREBP family transcription factor, Starch biosynthesi
Os08g0323700	0.0685248	-0.406891	-0.346272	-0.0823936	Cation-chloride cotransporter, Regulation of ion (Cl-, K+ and Na+) homeostasis, Cell elongation, Osmoregulatio
Os02g0264700	-0.0990129	-0.964299	-0.178143	-0.816541	Similar to flagelliform silk protein-like protein [Oryza sativa (japonica cultivar-group)]
Os09g0425900	0.0974804	-0.655366	0.345613	0.111678	Similar to senescence-associated protein DH
Os05g0399300	-0.212767	2.59995	1.92394	1.46769	Similar to Chitinase
Os10g0182000	0.574727	-0.256635	-0.476123	0.212346	Similar to Alanyl-tRNA synthetase, mitochondrial precursor (EC 6.1.1.7) (Alanine--tRNA ligase) (AlaRS)
Os02g0203700	0.340359	0.546508	0.0837523	-0.14537	Similar to Testis expressed sequence 13A protein
Os06g0142900	-0.0138654	-0.834308	0.202875	0.107644	Similar to 1-deoxy-D-xylulose 5-phosphate synthase
Os02g0816800	0.281532	0.455407	0.0200318	0.264931	Mitochondrial complex I subunit, Mitochondrial NADH dehydrogenase [ubiquinone] 1 alpha subcomplex subunit, Embryo development, Endosperm starch synthesi
Os03g0130500	0.0696662	-0.56209	-0.392497	-0.0740285	EF hand domain containing protein
Os03g0298400	0.331336	0.152106	0.0406476	0.108978	Similar to 26S proteasome subunit 4-like protein (26S proteasome subunit AtRPT2a)
Os05g0427400	-1.41333	-2.73857	-2.28839	-1.39142	Similar to Phenylalanine ammonia-lyase
Os01g0835900	-0.0480969	1.34669	0.527875	0.882265	Similar to Histone H4
Os01g0254000	-0.23902	0.709752	0.178259	0.376519	Similar to NTGB2 (Fragment)
Os04g0101800	-0.0671009	0.192025	0.543827	0.252011	RING finger E3 ubiquitin ligase, Regulation of root-specific ethylene respons
Os02g0141100	1.16869	-0.762424	0.447619	0.314685	Similar to Auxin response factor 5
Os05g0557700	-0.42992	-1.67817	-1.42709	-1.3213	Ubiquitin-conjugating E2 enzyme, Phosphate homeostasis, Negative regulator of the inorganic phosphate (Pi)-starvation response-signaling pathwa
novel.195	-0.0849548	-1.65275	-1.16246	-0.595407	PF01843:DIL domain|PF00063:Myosin head (motor domain)
Os03g0279000	-0.125144	0.412413	0.240603	0.177991	Similar to Histone H2B.1
Os07g0622200	-0.787823	-1.28945	-0.995352	-0.643669	3-Deoxy-D-arabino-heptulosonate 7-phosphate synthase, Chorismate biosynthesi
Os10g0412100	0.263895	-0.191339	-0.19251	0.111191	Carbon catabolite repressor 4, Exonuclease-endonuclease-phosphatase (EEP), mRNA deadenylatio
Os10g0517500	-0.645491	0.486342	0.0174251	-0.364486	Cys/Met metabolism, pyridoxal phosphate-dependent enzyme domain containing protein
Os03g0744800	0.158384	0.713135	0.233703	0.250648	emp24/gp25L/p24 family protein
Os12g0503000	2.63263	3.79596	4.40727	4.91766	Allantoin transporter, Ureide metabolism, Nitrogen molecular senso
Os10g0539500	-0.367024	1.11886	0.783411	0.66044	Similar to Histone H4
Os05g0408300	0.109128	-0.185119	0.609439	0.476644	Similar to Lipase
Os02g0604100	-0.3084	-0.417612	-0.368897	-0.864143	Conserved hypothetical protein
Os01g0749400	0.0336111	-0.413161	0.375577	0.514065	HAD-superfamily hydrolase subfamily IIB protein
Os01g0856500	-0.189705	-0.679631	-0.759977	-0.13018	Auxin transporter, Primary root and root hair elongation, Cd stress respons
Os07g0632600	0.196782	-0.417457	-0.108818	-0.130467	Heat shock protein DnaJ, N-terminal domain containing protein
Os10g0456400	-0.134057	0.0208564	0.0383148	0.189468	Conserved hypothetical protein
Os01g0104400	-0.44976	0.442962	0.0781707	1.30264	Ricin B-related lectin domain containing protein
Os03g0285800	-0.976828	-1.72618	-0.387424	-0.438608	MAP Kinase
Os02g0520800	-0.118107	0.508406	0.179203	0.222349	Similar to Ubiquinol-cytochrome c reductase iron-sulfur subunit, mitochondrial precursor (EC 1.10.2.2) (Rieske iron-sulfur protein) (RISP)
Os06g0112800	0.173086	0.222744	0.137406	0.100006	Similar to Callose synthase 1 catalytic subunit
Os12g0618400	0.0943403	-0.272011	-0.046988	-0.269988	Conserved hypothetical protein
Os01g0910900	-2.13213	-6.25912	-8.65326	-7.87368	Conserved hypothetical protein
Os03g0833300	-0.184824	-0.814287	-0.678829	-0.150498	Similar to Squamosa promoter-binding-like protein 6
Os05g0187000	0.407511	0.754941	0.159946	0.448376	Beta 2 subunit of 20S proteasome (20S proteasome beta subunit)
Os06g0717800	-0.0458236	-0.232745	0.0315561	0.108682	Similar to Protein phosphatase 2C-like protein
Os08g0517200	-0.159655	-0.676674	-0.313967	0.2304	Similar to autoinhibited calcium ATPase
Os11g0579800	0.973857	0.753035	-0.167959	0.208593	Gar1 protein RNA-binding region family protein
Os09g0568400	1.14767	1.46349	0.447017	0.889903	Similar to 60S ribosomal protein L40 (CEP52)
Os01g0935900	0.282606	1.25789	0.748419	0.55575	Similar to Succinate dehydrogenase subunit 4
Os03g0861800	-0.0325003	0.0927859	0.0763423	-0.243162	Cyclin-like F-box domain containing protein
Os05g0432700	-0.264115	0.123136	0.068072	-0.141155	Similar to Pi starvation-induced protein (Fragment)
Os04g0516200	0.291887	0.558536	-1.0156	-0.361022	Protein of unknown function DUF640 domain containing protein
Os03g0411100	-0.269775	-0.200806	0.219123	-0.208183	Heme activator protein, CCAAT-binding transcription factor, Biotic and abiotic resistance
Os02g0797500	-0.168452	0.378174	-0.272956	0.30425	Similar to Plastidic aspartate aminotransferase
Os03g0109300	-0.881581	0.643595	1.37216	0.386982	Similar to Lysine decarboxylase-like protein
Os03g0313000	0.169268	0.960166	0.481354	0.569662	Similar to NADH-ubiquinone oxidoreductase (Fragment)
Os09g0394900	-0.112187	0.161581	0.119833	0.217698	Similar to Annexin-like protein
Os02g0617300	-0.100955	-0.81719	-0.203367	0.431039	Similar to OSIGBa0157A06.7 protein
Os07g0495100	0.29476	0.855331	0.786275	0.525371	Protein kinase beta subunit (regulatory subunit), Regulation of phosphate transporter
Os09g0252100	0.446274	1.206	0.527003	1.1592	Similar to Acetyl-CoA C-acetyltransferase
Os07g0608500	0.752306	1.02412	0.0640471	0.494806	Similar to Ribosomal protein S3 (Fragment)
Os01g0220500	-0.22111	1.623	1.21406	0.100851	Similar to predicted protein
Os07g0409100	-0.164718	-0.523701	-0.267238	0.135124	Similar to CLB1
Os01g0835600	-0.0236756	0.111459	0.615728	0.0852112	AT hook, DNA-binding, conserved site domain containing protein
Os06g0704600	-0.349952	-0.161484	-0.422691	0.114128	Similar to Delta-aminolevulinic acid dehydratase (Fragment)
Os04g0691500	0.32207	-0.537843	-0.246949	0.0154323	Similar to predicted protein
Os07g0678300	-0.852518	-1.01268	-0.479412	-0.723019	Similar to CBL-interacting protein kinase 29
Os06g0298400	0.136006	-1.04621	0.151178	0.169081	WW/Rsp5/WWP domain containing protein
Os09g0515200	0.622309	0.851128	0.206693	0.645725	Beta 7 subunit of 20S proteasome
Os06g0104400	0.471565	1.04832	0.415567	0.789294	Similar to IQ calmodulin-binding motif family protein
Os04g0586200	0.0199133	0.152112	0.644733	-0.412569	Similar to H0307D04.13 protein
Os03g0290300	-0.854732	-2.12071	-1.29067	-0.357118	Similar to W-3 fatty acid desaturase (Fragment)
Os02g0623400	0.342672	0.799063	0.343737	0.157702	Similar to G1-like protein
Os11g0634500	0.665085	1.0208	0.271044	0.301121	40S ribosomal protein S29
Os03g0330300	0.151921	-0.397297	-0.380451	0.243354	Similar to cDNA clone:001-032-H02, full insert sequence (Fragment)
Os12g0641500	0.310422	-1.22887	-0.6929	-0.509315	Similar to SMC1 protein
Os10g0565300	-0.0278093	-0.397989	0.0626513	0.00297385	Vacuolar protein sorting-associated protein 62 domain containing protein
Os03g0554900	0.203964	-0.284032	-0.173524	-0.493398	Hypothetical conserved gene
Os01g0705200	0.137918	0.738572	2.2357	0.622643	Late embryogenesis abundant protein repeat containing protein
Os03g0219200	-0.125714	0.61771	0.540171	0.55793	Similar to Superoxide dismutase (EC 1.15.1.1)
Os11g0171500	-0.0149728	0.0438341	-0.18387	-0.0109564	Calcium-dependent protein kinas
Os03g0246800	0.0191449	-0.422867	-0.641073	-0.140245	Similar to Guanine nucleotide-exchange protein GEP2
Os06g0165800	-0.232886	0.427866	0.0408776	0.490839	Similar to Caffeoyl-CoA 3-O-methyltransferase (Fragment)
Os07g0647500	0.261326	1.52515	0.787435	1.02364	Cytochrome c oxidase, subunit VIIa domain containing protein
Os01g0501800	-0.342203	3.76424	3.72811	5.668	Similar to Photosystem II oxygen-evolving complex protein 1 (Fragment)
Os09g0258000	-0.334817	-0.069711	-0.397677	-0.323211	Cellular retinaldehyde-binding/triple function, C-terminal domain containing protein
Os11g0126900	0.213772	0.366117	0.830827	0.172483	NAC-domain protein, Drought toleranc
Os08g0482300	0.496989	0.689678	0.0281771	-0.175302	Pistil-specific extensin-like protein domain containing protein
Os05g0127300	-0.27527	-1.31989	-0.141096	-0.453819	Serine/threonine protein kinase domain containing protein
Os06g0264500	0.34888	0.663999	0.648915	-0.121298	TGF-beta receptor, type I/II extracellular region family protein
Os01g0867900	-0.123476	-0.380293	0.0513886	-0.050015	Protein of unknown function DUF502 family protein
Os11g0425600	-0.342441	0.542534	0.356878	0.447411	Four F5 protein family protein
Os02g0115900	0.602052	1.26855	-0.298188	1.08744	Endosperm lumenal binding protein
Os02g0761000	-0.0770839	-0.412941	0.0616123	-0.0665939	Similar to Transcription factor MADS55
Os12g0615400	-0.240281	0.592572	0.400964	0.516319	Similar to 37 kDa inner envelope membrane protein, chloroplast precursor (E37)
Os04g0504000	0.72223	0.0570693	0.449404	0.516748	Similar to Adenine phosphoribosyltransferase form 2
Os10g0572300	0.115231	-0.465622	0.160883	-0.251378	Leucine-rich repeat, typical subtype containing protein
Os04g0667600	-1.00573	-0.588084	0.238068	-0.0447272	Heavy metal transport/detoxification protein domain containing protein
Os08g0459600	-0.410275	-0.0451536	-0.511328	-0.0316012	12-oxophytodienoate reductase (EC:1.3.1.42), Jasmonic acid (JA) biosynthesi
Os08g0549100	0.230364	0.410678	0.220557	0.256467	Similar to Peroxisome type ascorbate peroxidase
Os02g0173500	-0.212767	-0.202615	-0.249666	-0.250034	Similar to Cholinephosphate cytidylyltransferase
Os11g0183900	0.126281	0.0661243	0.505302	0.431511	Similar to Aspartic proteinase Asp1 precursor (EC 3.4.23.-
Os01g0338000	0.105181	0.431016	-0.053653	0.271456	Similar to GTP-binding protein SAR1A
Os04g0493100	0.194339	-0.206414	-0.126043	-0.536584	Basic helix-loop-helix dimerisation region bHLH domain containing protein
Os01g0707300	-0.165214	0.111946	0.21248	0.37855	Similar to Vesicle transport v-SNARE 13 (AtVTI13) (Vesicle transport v-SNARE protein VTI13) (Vesicle soluble NSF attachment protein receptor 13)
Os03g0735300	0.57373	-0.125375	-0.191864	-0.239499	Alba, DNA/RNA-binding protein family protein
Os04g0597000	0.363887	0.197289	-0.0144283	-0.0598743	Similar to Secretory carrier membrane protein
Os08g0512400	0.0793537	0.0882706	0.30176	0.0138036	Protein of unknown function DUF296 domain containing protein
Os08g0453200	0.211461	0.723679	0.934362	0.0336186	Similar to Auxin-repressed protein
Os02g0777100	0.098473	-0.782154	-0.227216	0.348538	DENN domain containing protein
Os05g0432400	0.168811	-0.100967	-0.236222	0.0452543	Hypothetical conserved gene
Os02g0745100	0.200221	-1.55445	-1.06041	-3.84762	Aquaporin NIP III subfamily protein, Aquaporin, Silicon influx transporter, Arsenic species (As) uptake, Arsenite efflux, Selenite (Se) uptake, Water transpor
Os11g0571900	-0.279825	-0.465412	0.0400972	0.375107	Targeting for Xklp2 family protein
Os05g0116000	-0.0339286	1.3508	0.908803	2.05902	Cupin, RmlC-type domain containing protein
Os05g0392700	-0.252131	-0.0166922	0.524779	0.298275	Mitochondrial substrate carrier family protein
Os12g0405700	0.851491	1.50056	0.713102	0.853235	Similar to Wound-induced basic protein
Os06g0206100	0.249516	-0.392376	-0.22166	-0.313106	Similar to Gb protein
Os07g0616500	-0.0848643	-0.237285	-0.20437	-0.204377	Similar to (S)-2-hydroxy-acid oxidase, peroxisomal (EC 1.1.3.15) (Glycolate oxidase) (GOX) (Short chain alpha-hydroxy acid oxidase)
Os01g0622600	0.239541	-0.26285	-0.0308375	0.263104	Calcium-dependent protein kinase, Positive regulation of salt and drought tolerance, Negative regulation of seedling growth and seed development, Regulation of pathogenesis-related genes involved in disease resistanc
Os09g0248300	-0.0178827	-0.103765	0.315813	0.0121323	Tektin domain containing protein
Os12g0586600	0.106623	-0.283737	-0.0419962	0.149541	Similar to Plasma membrane Ca2+-ATPase
Os04g0129500	0.157786	-0.512047	-0.180233	0.00299543	Gelsolin region domain containing protein
Os03g0152000	-0.439297	-0.782519	1.17244	0.799065	Heavy metal transport/detoxification protein domain containing protein
Os01g0239700	-0.0720988	-0.22225	0.282304	0.546459	Similar to Leucine-rich receptor-like protein kinase
Os02g0821800	0.897874	0.310607	-0.0757986	-0.143745	Similar to Fibrillarin-2
Os03g0395600	0.0902679	-0.029393	0.120244	-0.0906061	Conserved hypothetical protein
Os02g0506500	-0.0140441	0.48476	0.541531	0.405882	Similar to ubiquitin-activating enzyme E1 domain-containing protein 1
Os01g0231700	1.16562	1.1442	0.181137	0.559938	Similar to 60S acidic ribosomal protein P2-B (CaRP2B)
Os03g0692700	0.0742592	1.16092	0.531208	1.49209	Similar to Pherophorin-S precursor
Os07g0583000	-0.293539	0.401866	0.402092	-0.486385	Ribosome associated membrane RAMP4 family protein
Os08g0431100	0.0708264	-0.152586	0.0603974	-0.0985453	Bromo adjacent region domain containing protein
Os05g0437300	0.208376	-0.0298364	0.169232	-0.0746886	Nucleotide-binding, alpha-beta plait domain containing protein
Os05g0458400	0.429691	-0.317747	-0.034242	0.0322984	Similar to AAA-metalloprotease FtsH
Os05g0163400	-0.0272829	-0.755055	-0.420288	-0.281317	Zinc finger, RING/FYVE/PHD-type domain containing protein
Os12g0156400	-0.162588	0.093678	0.202391	0.0978404	Dcp1-like decapping family protein
Os03g0819900	0.402025	0.679051	0.333233	0.648931	Similar to RAB8C
Os10g0363300	0.221644	-0.930757	-0.625856	0.450384	Acetyl-CoA carboxylase (EC 6.4.1.2
Os03g0351300	0.0149604	0.191803	0.0655467	0.685005	Similar to beta-amylase
Os07g0588000	0.321996	-0.493779	0.00598491	-0.078861	Interferon-related developmental regulator domain containing protein
Os01g0886300	-0.145399	-0.350562	0.0429531	-0.106972	K Homology domain containing protein
Os04g0688300	0.621732	4.03541	4.03225	3.54789	Haem peroxidase, plant/fungal/bacterial family protein
Os11g0585900	-0.0252441	-1.62608	-0.710113	-0.669757	Similar to ETO1-like protein 1 (Ethylene overproducer 1-like protein 1)
Os01g0348600	-0.0150926	0.350646	0.100834	0.582762	Similar to MFP2 (Fatty acid multifunctional protein) (AtMFP2)
novel.1887	0.117909	-0.140342	-0.225971	-0.365339	PF00724:NADH:flavin oxidoreductase / NADH oxidase family
Os01g0560000	0.41995	0.187492	0.324555	0.350136	Similar to Auxin amidohydrolase
Os04g0649100	-0.0738429	-0.633513	0.231291	-0.350144	Similar to cDNA clone:J023121E19, full insert sequence
Os01g0201600	0.665529	2.075	1.57562	2.39599	Virulence factor, pectin lyase fold family protein
Os07g0622000	-0.357394	-0.874611	-0.394176	-0.39907	Serine/threonine protein kinase, Hyperosmotic stress response, Abscisic acid (ABA)-dependent gene regulatio
Os04g0685400	-0.721225	0.264098	0.164819	0.599349	Harpin-induced 1 domain containing protein
Os03g0344100	0.32168	-0.112247	-0.152203	-0.36441	Similar to ASF/SF2-like pre-mRNA splicing factor SRP32''
Os07g0113700	-0.038832	-0.553529	0.0339406	-0.0762082	Tetratricopeptide-like helical domain containing protein
Os01g0119100	-0.240731	0.764974	0.561198	0.813878	Similar to Glycosyltransferase
Os05g0125500	0.225222	1.26914	1.4069	1.33729	Similar to Isovaleryl-CoA dehydrogenase, mitochondrial precursor (EC 1.3.99.10) (IVD)
Os02g0686400	0.790328	0.397787	-0.388905	0.263124	Similar to Aspartyl-tRNA synthetase (EC 6.1.1.12) (Aspartate--tRNA ligase) (AspRS)
Os01g0723200	1.04157	0.842945	-0.152051	0.232303	Similar to 40S ribosomal protein S19-like
Os01g0866133	-0.168151	-1.07804	-1.21626	-1.24027	Hypothetical gene
Os08g0160500	0.191089	-1.26684	-0.362514	0.683091	MLG (mixed-linkage glucan) synthase, Biosynthesis of MLG (cell wall polysaccharide
Os10g0160000	0.21792	-0.284918	-0.212401	-0.107688	Similar to Ubiquitin carboxyl-terminal hydrolase 12 (EC 3.1.2.15) (Ubiquitin thiolesterase 12) (Ubiquitin-specific processing protease 12) (Deubiquitinating enzyme 12)
Os03g0238800	0.130784	-0.0122175	-0.177756	0.131479	Conserved hypothetical protein
Os01g0242600	-0.18567	-1.47677	-0.439262	-0.550714	C2 calcium-dependent membrane targeting domain containing protein
Os06g0551400	0.252079	0.273365	-0.0488914	-0.0115518	Ras-related small GTP-binding protein, Regulation of vesicular trafficking from trans-Golgi network to plasma membrane or vacuole, Jasmonic acid (JA)-mediated defense signalin
Os07g0693500	0.0516875	-0.380972	-0.0932321	-0.427495	Similar to AMP deaminase 2 (EC 3.5.4.6) (AMP deaminase isoform L). Splice isoform Ex1A-3
Os05g0301500	0.197624	0.223046	-0.0358003	0.0859342	Similar to Ribophorin I (Fragment)
Os09g0114500	-0.171266	-0.70152	-0.509183	0.0935346	Kinesin-4 protein with transcription regulation activity, Cell cycle and wall modification, Cell elongation by regulating GA biosynthesis pathwa
Os10g0417600	-0.194449	0.49947	0.182861	0.507519	NAD(P)-binding domain containing protein
Os02g0149800	-0.161849	-0.203421	0.100242	0.0881583	Stress-responsive NAC1-regulated protein phosphatase, Drought and oxidative stress toleranc
Os12g0459300	-0.217035	-0.527124	0.324638	0.524126	Nucleic acid-binding, OB-fold domain containing protein
Os09g0379900	-0.0466247	-0.293436	0.453848	0.981987	Similar to Beta-glucan binding protein
Os01g0600000	0.382191	1.05092	0.219611	0.582359	Similar to Copia-like retroelement pol polyprotein
Os03g0776000	0.0122552	-0.127888	-0.224235	-0.0368327	Glucose-6-phosphate isomerase, cytosolic A (EC 5.3.1.9) (GPI-A) (Phosphoglucose isomerase A) (PGI-A) (Phosphohexose isomerase A) (PHI- A)
Os04g0693000	0.201246	0.102195	-0.272785	-0.302482	Similar to Ribophorin I (Fragment)
Os09g0515100	0.272759	-0.722163	-0.56278	-0.436164	Similar to bromodomain protein 103
Os07g0675000	0.145272	0.161378	0.688716	0.776038	Similar to predicted protein
Os07g0655300	0.0748548	-0.180852	-0.0562915	-0.101994	Kelch related domain containing protein
Os02g0556700	-0.455528	-0.44114	0.714891	0.876269	T-complex 11 family protein
Os02g0209100	0.0796251	-0.313784	-0.0970391	-0.0291593	Similar to Coatomer beta' subunit (Beta'-coat protein) (Beta'-COP) (p102)
Os07g0159800	0.14916	1.56462	1.02703	0.932722	MD-2-related lipid-recognition domain containing protein
Os02g0832800	0.032576	-0.288668	0.0234147	0.0238044	Similar to Alpha-1,3-mannosyl-glycoprotein beta-1,2-N- acetylglucosaminyltransferase (EC 2.4.1.101)
Os12g0548200	0.123872	-0.764018	-0.721218	-0.40973	Hypothetical conserved gene
Os10g0575200	-0.00549876	-0.813926	-0.328255	-0.0136498	Similar to GRV2 (GRAVITROPISM DEFECTIVE 2); binding / heat shock protein binding
Os02g0831600	-0.0459868	-0.0670184	0.322105	0.3786	AGO1 homologous protein
Os01g0132000	-2.24182	1.19721	1.40671	2.17774	Similar to Wound-induced protease inhibitor (WIP1)
Os02g0440000	0.548786	0.136447	-0.174724	0.0261394	Similar to Diaminopimelate decarboxylase
Os08g0113100	-0.0360855	1.50298	0.866391	1.77763	Similar to Fructokinase (Fragment)
Os08g0179900	-0.20434	0.55268	0.519782	0.291806	Uncharacterised conserved protein UCP012943 domain containing protein
Os07g0596300	0.0970713	-0.831615	-0.184547	0.187388	Actin-binding FH2 domain containing protein
Os01g0361000	0.0508582	-0.847524	-0.620614	-0.561849	Conserved hypothetical protein
Os07g0604000	-0.179773	-0.37349	0.593361	-0.191017	Similar to 6-phosphogluconolactonase-like protein
Os01g0866200	0.650892	2.37749	1.2319	2.27335	Similar to Histone H3
Os12g0175700	-0.0195343	0.058366	-0.386669	-0.332326	Nonaspanin (TM9SF) family protein
Os05g0243300	0.248591	0.720371	0.477829	0.189607	Similar to 50S ribosomal protein L13
Os06g0128200	0.178711	0.0835342	-0.0069297	0.522366	LMBR1-like conserved region domain containing protein
Os05g0154700	0.113291	-0.258672	-0.456184	0.278869	Kinesin 13 protein, Regulation of grain length and plant heigh
Os01g0739500	-0.192111	-0.664783	0.486102	0.157225	Conserved hypothetical protein
Os11g0704600	0.507535	1.00292	1.13259	1.13027	Similar to Beta-1,3 glucanase precursor (EC 3.2.1.39)
Os02g0541325	0.131427	0.987678	1.05333	1.19315	Similar to Serine decarboxylase
Os02g0622400	-0.0966885	1.14925	0.789551	0.59674	Glycolipid transfer protein, GLTP domain containing protein
Os02g0627100	-0.793787	-1.82185	-0.722101	0.0143731	Similar to Phenylalanine ammonia-lyase (EC 4.3.1.5)
Os07g0660200	0.0195412	-0.956613	-0.609226	-0.407546	Similar to chromatin remodeling complex subunit
novel.80	0.0738353	0.309434	0.17659	0.471655	PF00069:Protein kinase domain
Os12g0166000	0.29997	-0.262746	0.0982144	0.0467151	Conserved hypothetical protein
Os09g0508300	0.0211311	0.203308	0.540944	0.254113	Zinc finger, DHHC-type domain containing protein
Os07g0658400	-0.0548277	-0.956005	-0.911157	-0.370603	Ferredoxin-dependent glutamate synthase, Leaf senescence and nitrogen remobilizatio
Os03g0586800	0.893687	-0.0021384	-0.397687	-0.0674978	Similar to Lysyl-tRNA synthetase (EC 6.1.1.6) (Lysine--tRNA ligase) (LysRS)
Os09g0439200	-0.428702	-0.0298542	-0.484355	-0.252685	Jasmonate ZIM-domain protein, Jasmonate-induced resistance to bacterial blight, Repressor of jasmonic acid signalin
Os01g0661500	-0.455447	0.520684	0.605962	0.236605	Mov34/MPN/PAD-1 family protein
Os04g0306800	0.150669	-0.247778	0.318177	0.11731	RNA recognition motif, RNP-1 domain containing protein
Os10g0502600	0.00877269	0.532506	0.324271	0.302415	Cytochrome b5 domain containing protein
Os03g0283300	0.0882141	0.489652	0.517611	-0.0425218	Conserved hypothetical protein
Os03g0297300	0.419958	0.243731	-0.0767835	-0.0303478	Similar to 40S ribosomal protein S7
Os03g0858100	0.57291	-0.417406	-0.761316	-0.324383	Similar to CRM1 protein (Fragment)
Os06g0596300	0.0304218	-0.999461	-0.78089	-0.478245	Similar to Acyl-ACP thioesterase (Fragment)
Os07g0150700	0.167113	-0.482406	-0.233993	-0.65475	Serine/threonine protein kinase, Pollination and drought stress responses, Reguration of potassium uptake by CBL1-CIPK23 comple
Os09g0528200	-0.145456	0.183232	0.588338	0.127688	Similar to Homeobox-leucine zipper protein HOX6
Os07g0694000	-0.316177	-0.576617	0.0981035	0.540827	Phosphoinositide phospholipase C, Salt toleranc
Os12g0515600	0.286881	-0.745307	-0.293793	-0.714967	Similar to Guanylate kinase (EC 2.7.4.8)
Os02g0236600	0.347928	1.69621	1.29208	2.06188	Peroxidase P7 (EC 1.11.1.7) (TP7)
Os02g0564100	0.212574	-0.294925	-0.159428	-0.598593	Similar to EL3 protein
Os04g0440000	-0.087787	-0.105183	0.306147	-0.00775097	Protein of unknown function DUF2040, coiled-coil domain containing protein
Os02g0726300	0.117067	0.52813	0.930072	0.439273	Similar to AOBP (Ascorbate oxidase promoter-binding protein)
Os05g0593800	-0.0368805	-0.232911	-0.234189	-0.267358	Similar to Dual specificity kinase 1
Os04g0459000	0.819542	1.09986	0.655712	0.812884	Multidrug-resistance(MDR)-like ATP Binding Cassette B (ABCB) transporter, P-glyco-protein, Auxin transport, Iron homeostasi
Os06g0553200	-1.19765	2.01851	1.93833	2.75248	Similar to Meiosis 5
Os10g0132300	-0.280418	1.34888	0.701012	-0.0738406	Similar to Jasmonate-induced protein
Os06g0698600	0.158626	-0.597255	0.0868863	-0.282289	Exo70 exocyst complex subunit family protein
Os02g0469200	0.0659537	-0.629832	-0.368855	-0.150885	Conserved hypothetical protein
Os08g0558800	0.683659	0.69814	-0.162547	0.0114442	Similar to Ribosomal protein
Os01g0978100	-0.420096	-0.0629724	-0.151432	0.449833	Similar to Cysteine synthase, mitochondrial precursor (EC 2.5.1.47
Os06g0220000	0.191314	-0.189287	1.34701	1.03549	Similar to Phi-1 protein
Os11g0572500	-0.129179	-0.539194	-0.0586328	-0.209932	Similar to Zinc finger, RING-type
Os08g0424500	-0.351937	0.123387	-0.118384	0.297575	Betaine aldehyde dehydrogenase, Rice fragranc
Os04g0398500	0.245314	0.699999	0.394955	0.29803	Similar to Ubiquinol-cytochrome c reductase iron-sulfur subunit, mitochondrial precursor (EC 1.10.2.2) (Rieske iron-sulfur protein) (RISP)
Os04g0443500	-0.147988	-0.4446	-0.335105	-0.560472	Similar to Protein phosphatase methylesterase 1 (EC 3.1.1.-) (PME-1). Splice isoform 3
Os01g0514000	0.0109098	0.209995	0.316943	-0.218788	Similar to 50S ribosomal protein L24e
Os08g0299000	-0.179649	1.26301	0.984435	0.986458	Mediator of ErbB2-driven cell motility (Memo), related domain containing protein
Os01g0958000	0.0297292	-0.504081	-0.0589366	-0.283742	Similar to Cell division control protein 2 homolog 2 (EC 2.7.1.37) (Fragment)
Os01g0642200	-1.10927	-2.04641	-1.79462	-1.75033	Conserved hypothetical protein
Os10g0548200	0.189371	-0.468104	0.7212	0.548833	Tetratricopeptide-like helical domain containing protein
Os03g0713000	0.196965	-0.0229539	0.202453	0.139523	Similar to Chloroplast threonine deaminase 1
Os08g0490900	0.656179	2.38933	1.24562	2.2268	Similar to Histone H2B.2
Os05g0559900	-0.00286839	-0.781777	-0.426826	-0.106682	tRNA-binding arm domain containing protein
Os05g0568000	0.0666684	-0.316239	-0.416422	0.0119788	Similar to FAE1
Os01g0177900	0.457979	0.644145	0.670193	1.46426	ATP-binding cassette transporter, Cuticle formation, Defense respons
Os09g0571200	-0.580077	-0.6959	0.225898	-0.313011	C2 domain containing protein
Os09g0306700	0.0284526	-0.508427	-0.324621	-0.464429	Phytochrome and flowering time 1 protein
Os04g0605900	1.05415	0.186885	-0.415468	0.189912	Similar to 60S ribosomal protein L7-2
Os01g0110400	-0.248469	0.58384	0.921978	0.598675	Similar to Acetyl-CoA C-acetyltransferase
Os03g0122300	0.202566	-0.262773	0.347997	-0.163242	Similar to Flavanone 3-hydroxylase-like protein
Os01g0328700	0.224318	0.525323	0.208636	0.675242	FAD-dependent pyridine nucleotide-disulphide oxidoreductase domain containing protein
Os01g0102700	0.1801	0.346528	-0.154704	0.135263	Translocon-associated beta family protein
Os10g0161800	-0.233603	-0.106861	-0.0179992	-0.434837	Conserved hypothetical protein
Os05g0429100	-0.117859	-0.258916	-0.266697	-0.212082	Hypothetical protein
Os08g0559400	0.0056978	0.614054	0.395408	0.136557	Similar to Cyclophilin-like protein
Os02g0480900	0.0464244	-0.418341	0.136619	-0.101795	LsmAD domain domain containing protein
Os03g0390400	0.0938457	0.997583	0.287259	0.477487	Similar to Cytochrome c oxidase subunit 6b
Os02g0332200	0.878096	0.251826	-0.264261	0.238355	Similar to T-complex protein 1 delta subunit
Os04g0600900	0.0553641	-0.51874	-0.0430462	-0.471852	Similar to B0403H10-OSIGBa0105A11.9 protein
Os12g0601300	-0.123332	1.0056	0.51008	1.27827	Similar to Auxin-responsive protein (Aux/IAA) (Fragment)
Os06g0687900	-0.276107	0.270817	0.399437	0.525612	Similar to UDP-glucuronyltransferase-l
Os05g0419200	-0.277627	-0.696141	-0.0667344	-0.0742437	Protein of unknown function DUF647 family protein
Os01g0357800	-0.0416358	-0.970065	0.0288525	-0.217015	Pentatricopeptide repeat domain containing protein
Os04g0605100	-0.469354	0.153462	-0.138822	-0.177412	WRKY transcription factor 68
Os01g0889200	-0.0536958	-0.665209	-0.0848157	-0.0899291	Conserved hypothetical protein
Os02g0761900	-0.330145	0.00100648	0.504842	0.463064	Dimethylmenaquinone methyltransferase family protein
Os01g0733500	-0.0731068	0.375579	0.224413	0.439954	Similar to Dehydration-induced protein RD22-like protein 1
Os06g0568000	0.0839358	0.543323	-0.0304146	0.215377	Nonaspanin (TM9SF) family protein
Os01g0971500	-0.653045	0.631004	0.376994	0.304024	Similar to Cytochrome b5
Os06g0625400	0.237266	-0.624059	-0.439729	0.0175802	Similar to Metalloendopeptidase
Os11g0162200	0.229503	1.32758	0.664074	0.801221	Similar to Ubiquinol-cytochrome c reductase complex 7.8 kDa protein (EC 1.10.2.2) (Mitochondrial hinge protein) (CR7)
Os05g0412800	0.499923	0.445755	-0.158605	-0.0877517	Similar to Glutathione S-transferase GST 41 (EC 2.5.1.18)
Os04g0629500	0.0304046	0.612996	0.791908	0.455373	Similar to Thioredoxin h
Os12g0569300	0.220106	2.76207	2.32943	2.12464	Thaumatin, pathogenesis-related family protein
Os03g0750800	0.237032	-0.438464	-0.314079	-0.211614	Similar to Transcriptional adaptor (Fragment)
Os10g0190000	0.155503	0.546052	0.4761	0.339035	Similar to Ubiquitin-conjugating enzyme E2 M (EC 6.3.2.19) (Ubiquitin-protein ligase M) (Ubiquitin carrier protein M) (Nedd8-conjugating enzyme Ubc12)
Os05g0547700	-0.185395	-0.659617	-0.12957	-0.296056	Conserved hypothetical protein
Os02g0177800	0.124901	-0.251426	0.46358	0.318538	Similar to calmodulin binding protein
Os04g0559700	-0.233114	1.70099	1.28149	1.515	Similar to Aquaporin PIP1.1
Os05g0554000	-0.233259	0.757561	1.56977	1.61047	Similar to cDNA clone:001-123-D07, full insert sequence
Os02g0173900	-0.0915509	0.0953828	0.0484708	0.108923	Similar to SSADH
Os07g0562700	-1.04479	4.5917	4.35403	6.2409	Similar to Type III chlorophyll a/b-binding protein (Fragment)
Os06g0157000	-0.115961	1.21227	0.361269	1.04579	Esterase, SGNH hydrolase-type domain containing protein
Os01g0823100	0.630067	1.19199	-0.988584	1.27257	Alpha-expansin OsEXPA2
Os10g0564900	0.283516	0.644874	0.942476	0.56113	Similar to Protein kinase CK2 regulatory subunit CK2B2
Os01g0951200	0.303401	-0.496685	-0.34846	-0.822069	Similar to Orotidine 5'-phosphate decarboxylase (EC 4.1.1.23
Os04g0307200	0.149575	-0.347221	0.134598	0.164216	Similar to Cysteine string protein (CCCS1)
Os04g0408900	-0.0193196	0.872833	0.296383	0.634138	Similar to DNA-binding protein S1FA
Os02g0777400	0.636876	1.34386	1.06704	1.36782	Similar to ER (ERECTA); transmembrane receptor protein kinase
Os10g0524600	-0.331344	0.0590193	0.287503	0.163372	Peptidase S8, subtilisin-related domain containing protein
Os10g0476600	0.324471	-0.175257	-0.267248	-0.0242601	Similar to Protein phosphatase 2A 62 kDa B'' regulatory subunit (Protein phosphatase 2A 62 kDa B regulatory subunit) (Protein phosphatase 2A alpha)
Os07g0565000	0.74125	1.11091	0.418321	0.474682	Similar to 40S ribosomal protein S11
Os11g0645400	-1.3668	7.6228	9.0135	10.697	Plant disease resistance response protein family protein
Os09g0505600	0.412722	0.840596	0.199555	0.533341	Proteasome subunit beta type 1 (EC 3.4.25.1) (20S proteasome alpha subunit F) (20S proteasome subunit beta-6)
Os07g0467600	-0.205052	-0.374929	0.140961	-0.109677	Similar to Plus agglutinin
Os06g0240001	-0.459041	0.0123305	-0.354609	0.0636767	Conserved hypothetical protein
Os11g0484000	0.0926281	0.275712	0.277322	0.1198	Class II aldolase/adducin, N-terminal family protein
Os09g0362800	-0.214357	-0.544297	0.000246803	-0.140948	Hypothetical conserved gene
Os02g0133100	-0.0912993	0.530663	0.64145	0.581485	Similar to Phosphatidylinositol transfer-like protein III
Os09g0525900	-0.455529	-0.690996	-0.331538	0.328009	Peptidase S54, rhomboid domain containing protein
Os08g0120000	0.383376	1.08212	0.394179	0.716656	Succinate dehydrogenase iron-protein subunit (SDHB)
Os01g0304000	0.874425	1.18816	0.404686	0.673142	Similar to Ribosomal protein L29
Os01g0667900	0.255672	0.479351	1.70996	0.985242	CC-type glutaredoxin, Homeostatic regulation of nitrogen use, Hormone signalin
Os09g0558300	-0.0952531	-0.351307	0.0254004	-0.0222986	Similar to Cyclic nucleotide-gated channel A (Fragment)
Os05g0567400	0.591351	-0.923591	-0.521844	-0.49501	Ribosomal RNA methyltransferase J domain containing protein
Os06g0696600	0.171823	0.884213	0.740661	2.23357	Similar to Xyloglucan endo-transglycosylase homolog
Os06g0174400	-0.215453	0.163826	0.195457	0.200441	Similar to Vesicle-associated membrane protein 712 (AtVAMP712)
Os01g0967100	0.171151	-0.844768	-0.249263	-0.315191	Glycoside hydrolase, family 15 domain containing protein
Os02g0672200	0.185582	-1.17082	-0.235131	0.291425	Similar to AGO1 homologous protein
Os03g0565500	0.461415	-0.677549	-0.620647	-0.50687	Similar to Elongation factor G 1, mitochondrial precursor (mEF-G-1) (EFGM)
Os04g0182200	-0.161549	0.576774	0.285588	0.858381	2OG-Fe(II) oxygenase domain containing protein
Os04g0465100	-0.061821	-0.407454	0.117119	-0.568678	Haem peroxidase, plant/fungal/bacterial family protein
Os04g0501600	0.283903	-0.574747	-0.392579	-0.388512	AT hook, DNA-binding, conserved site domain containing protein
Os07g0490200	-0.0669914	-0.676976	0.0359874	-0.0897254	Similar to Ankyrin repeat-rich membrane-spanning protein
Os05g0503300	0.517674	-0.0410002	-0.026011	0.0659286	Similar to Sulfite reductase (Fragment)
Os02g0832500	0.149346	0.176261	0.280016	0.115331	Similar to predicted protein
Os04g0550400	0.121802	-1.09755	-0.577133	-0.600173	E3 ligases of H2Bub1, Transcriptional regulation of anther developmen
Os04g0606400	-0.126055	-0.3417	-0.335306	-0.253071	Similar to Mannosyl-oligosaccharide 1,2-alpha-mannosidase (EC 3.2.1.113)
Os04g0674400	-0.167804	-0.261783	0.0245604	-0.360489	Similar to Anamorsin (Cytokine induced apoptosis inhibitor 1) (CUA001). Splice isoform 2
Os09g0286400	0.0260536	-0.340517	-0.253437	-0.266418	Sodium/hydrogen exchanger subfamily protein
Os08g0535800	0.0821292	0.104547	-0.065139	0.0982772	No apical meristem (NAM) protein domain containing protein
Os03g0253100	0.0321715	-0.124087	0.241715	0.0699254	Phosphomevalonate kinase, ERG8 domain containing protein
Os10g0124100	-0.158243	-1.26183	-0.235739	-0.230562	Conserved hypothetical protein
Os07g0162300	0.163608	-0.781547	-0.40095	-0.738938	Similar to RIO kinase
Os05g0535900	0.411305	0.54968	0.155527	0.474976	IQ calmodulin-binding region domain containing protein
Os03g0128700	-0.280733	-0.35114	-0.395459	0.0607352	Calcium-dependent protein kinase, isoform 11 (EC 2.7.1.-) (CDPK 11)
Os07g0129700	0.124595	-0.758185	-0.986912	-1.98196	KNOTTED-type homeodomain protein, KNOX protein, Shoot formation during embryogenesis, Control of seed shattering, Control of internode development, Repression of lignin biosynthesi
Os03g0836200	0.590924	0.306439	-0.0875884	-0.0161755	Similar to RNA-binding protein RZ-1
Os05g0123200	-0.189165	-0.442439	-0.263267	0.509866	Similar to IQD1
Os07g0671700	0.376764	-0.183711	0.0211008	0.0411833	Similar to Arginine methyltransferase-like protein
Os05g0113400	0.348199	1.61917	0.627105	1.40897	Similar to Actin-depolymerizing factor 2 (ADF 2)
Os01g0881300	0.983655	0.81246	0.720912	0.809775	Non-protein coding transcript
Os06g0694000	-0.0898177	-0.776563	-0.584672	-0.713801	F-box protein with a LOV domain and consecutive Kelch repeats, Circadian clock associated-componen
Os05g0592600	0.469033	-0.845443	-0.96101	-0.258955	Translation initiation factor 2 related domain containing protein
Os07g0421200	0.0891179	-0.253673	-0.101896	-0.386181	Synaptojanin, N-terminal domain containing protein
Os09g0494200	-0.676558	0.113063	-0.211299	0.569987	Membrane-associated chitinase-like protein, Cellulose biosynthesi
Os01g0834500	0.979761	0.868349	0.349501	0.695408	Similar to 40S ribosomal protein S23 (S12)
Os04g0602800	0.206706	-0.42184	-0.330915	-0.172965	Similar to Yarrowia lipolytica chromosome D of strain CLIB99 of Yarrowia lipolytica
Os02g0819500	0.114768	-0.192754	-0.242939	-0.0670364	Similar to Cysteine-type peptidase
Os04g0502200	-0.00686347	-0.35851	-0.220182	-0.0166383	Transport protein Trs120 domain containing protein
Os02g0816900	0.00604118	-1.09234	-0.873467	-0.46204	Myosin XI (Fragment)
Os02g0471500	-0.312635	-0.647885	-0.457312	0.316017	Protein phosphatase 2C domain containing protein
Os08g0250200	0.374327	1.52989	0.99446	1.01583	ATPase, F1 complex, epsilon subunit, mitochondrial family protein
Os09g0438700	-0.297912	0.384234	0.113378	-0.0789802	Similar to 20 kDa chaperonin, chloroplast precursor (Protein Cpn21) (Chloroplast protein Cpn10) (Chloroplast chaperonin 10) (Ch-CPN10) (Chaperonin 20)
Os12g0611200	0.705549	-0.405731	0.0296885	-0.349203	RNA helicase
Os07g0604500	0.460486	0.348995	0.210575	0.0617636	Similar to Mitochondrial import inner membrane translocase subunit Tim17
Os12g0123700	0.255447	0.197368	0.854825	0.07382	NAC domain containing transcription factor, Abiotic and biotic stress respons
Os01g0265800	0.347286	0.00829947	-0.102777	0.0996157	RNA-binding region RNP-1 (RNA recognition motif) domain containing protein
Os01g0739200	-0.415747	-0.939777	0.0268985	0.289603	Protein-tyrosine phosphatase, dual specificity domain containing protein
Os05g0157200	0.00711297	1.33679	0.94687	0.880273	UspA domain containing protein
Os01g0575500	0.218226	-0.686237	-0.312566	0.0464002	Similar to predicted protein
Os04g0441900	0.355612	-0.0990831	0.213163	0.349722	Cleft lip and palate transmembrane 1 family protein
Os05g0454500	0.588508	1.23985	2.11745	1.53254	Conserved hypothetical protein
Os07g0608400	0.239868	-0.0880194	-0.0253098	-0.157614	Similar to nucleic acid binding protein [Oryza sativa (japonica cultivar-group)]
Os02g0122000	0.0937998	0.462951	0.299866	0.0714638	Similar to P18
Os03g0425800	0.0720389	-0.237797	-0.144835	-0.184646	SANT domain, DNA binding domain containing protein
Os06g0711800	0.058459	0.989143	0.941314	0.932956	Pectinesterase inhibitor domain containing protein
Os09g0442300	0.00344723	0.535858	0.188158	0.587092	Similar to Oryzain gamma chain (Fragment)
Os01g0814400	-0.155753	-0.755057	0.119964	-0.145676	Conserved hypothetical protein
Os07g0600700	0.117103	1.49816	0.632228	1.3945	X8 domain containing protein
Os10g0382400	-0.0815994	-0.856318	-0.244728	-0.401897	Conserved hypothetical protein
Os10g0204300	-0.200028	-1.19863	-0.388066	-0.547542	Similar to Phosphoenolpyruvate carboxykinase
Os05g0591900	0.419236	0.315962	0.64885	0.668718	Hypothetical gene
Os01g0966000	0.00284749	-0.507986	0.155751	0.12055	Similar to Plasma membrane H+-ATPase (EC 3.6.1.3)
Os02g0768600	-0.0308963	0.588466	0.583286	0.672033	Similar to Chloroplast inorganic pyrophosphatase (EC 3.6.1.1)
Os04g0679100	0.330977	0.570071	0.44388	0.324233	Clathrin light chain family protein
Os04g0379900	-0.643993	-0.326066	-0.230295	-0.392061	Similar to Acyl-[acyl-carrier-protein] desaturase, chloroplast precursor (EC 1.14.19.2) (Stearoyl-ACP desaturase)
Os10g0188100	0.252232	-0.767835	-0.333544	-0.558166	Conserved hypothetical protein
Os01g0624500	-0.0547701	0.968844	0.302824	0.216424	Similar to Sgt1
Os02g0131100	-0.263353	-1.11219	-0.78446	-0.201929	Hypothetical conserved gene
Os09g0106700	-0.397489	-0.626401	-0.158472	-0.30882	Similar to Myb proto-oncogene protein (C-myb)
Os07g0161000	-0.0266558	-0.261623	-0.164852	-0.1113	Tetratricopeptide-like helical domain containing protein
Os07g0222800	0.164951	0.805284	0.34286	0.305915	Acyl carrier protein-like protein
Os09g0547300	0.0192157	-0.94913	-0.577679	-0.254876	Protein of unknown function DUF632 domain containing protein
Os01g0695100	0.0676969	0.843717	0.0806614	0.551863	Similar to Phosphoethanolamine N-methyltransferase
Os02g0719600	-1.11829	-2.388	-1.42498	-1.58007	SAM dependent carboxyl methyltransferase family protein
Os09g0504400	0.0731306	0.276323	0.242837	-0.0797803	Transcription regulator cyclin domain containing protein
Os05g0199100	-0.363933	-0.659915	0.161139	0.170445	Similar to NDR1/HIN1-Like protein 2
Os02g0245000	0.237568	-0.146551	0.0764596	0.0323139	Ubiquitin domain containing protein
Os01g0266000	0.394464	-0.713553	-0.470243	-0.302846	RNA-binding protein Lupus La domain containing protein
Os02g0708400	-0.237216	-1.05571	-0.315757	0.20907	Tetratricopeptide-like helical domain containing protein
Os02g0177500	0.119346	0.944792	0.225255	0.00231735	Similar to Small nuclear ribonucleoprotein F (snRNP-F) (Sm protein F) (Sm-F) (SmF)
Os02g0722700	0.13459	-0.243928	-0.560424	-0.387344	Similar to Nucleic acid binding protein
Os02g0116900	0.232374	0.282934	-0.0841194	-0.481433	Similar to 15.9 kDa subunit of RNA polymerase II
Os01g0915600	-0.0936606	-0.0520831	-0.43533	-0.323428	Similar to TA1 protein (Fragment)
Os03g0180400	0.530088	0.901451	0.312956	0.693818	Proteasome subunit alpha type 6 (EC 3.4.25.1) (20S proteasome alpha subunit A) (20S proteasome subunit alpha-1)
Os11g0573000	0.269374	-0.589353	-0.525013	-0.18152	Peptidase C19, ubiquitin carboxyl-terminal hydrolase 2 family protein
Os03g0859600	0.179981	0.728113	0.206907	0.260503	RuBisCO subunit binding-protein alpha subunit, chloroplast precursor (60 kDa chaperonin alpha subunit) (CPN-60 alpha)
Os04g0492400	-0.485002	-1.33968	-0.463543	-0.447194	Similar to H0425E08.4 protein
Os07g0498300	0.208915	1.11027	0.489061	0.704415	Conserved hypothetical protein
Os07g0150500	0.083333	-0.961009	-0.104579	-0.135209	Zinc finger, C3HC-like domain containing protein
Os05g0419800	0.611133	1.55787	1.55495	1.33751	Lipase, GDSL domain containing protein
Os01g0779400	0.0855271	-1.15447	-0.658889	-0.455167	Zinc finger, RING/FYVE/PHD-type domain containing protein
Os05g0317200	-0.0653581	0.296965	-0.0516616	0.121258	AMP-dependent synthetase and ligase domain containing protein
Os06g0574500	0.011637	0.365702	0.202811	0.150602	Protein phosphatase 2A
Os05g0144400	0.13173	-0.982427	-0.59328	-0.298313	Serine/threonine-specific protein phosphatase and bis(5-nucleosyl)-tetraphosphatase domain containing protein
novel.1489	-0.287322	-1	-0.127587	0.488043	PF03360:Glycosyltransferase family 43
Os12g0613700	0.01297	-0.368544	-0.638729	-0.272687	Transcriptional factor B3 family protein
Os03g0700700	-0.183769	-1.00022	-0.445846	0.422244	Similar to Lipoxygenase (Fragment)
Os01g0839500	0.281922	1.66217	1.24161	1.51821	Histone-fold domain containing protein
Os06g0528600	-0.38705	0.511519	0.605502	0.544269	Aminopropyl transferase
Os04g0486950	0.86497	2.86957	2.15784	1.69224	Similar to Malate synthase
Os10g0213800	-0.651886	-0.586575	-0.441101	-0.243787	Hypothetical conserved gene
Os03g0605300	-0.170759	-0.426068	-0.473189	0.515131	Similar to Subtilisin-like protease (Fragment)
Os08g0564300	0.157847	-1.64788	-0.167647	0.141485	ABC transporter-like domain containing protein
Os08g0374800	0.255559	0.322475	0.209421	0.652462	Similar to UDP-galactose 4-epimerase-like protein
Os04g0643100	0.00701473	0.659048	0.32632	0.678107	Similar to Vacuolar ATP synthase subunit D (EC 3.6.3.14) (V-ATPase D subunit) (Vacuolar proton pump D subunit)
Os03g0835600	0.0161954	-0.332307	-0.299315	-0.0156331	Acyl-CoA-binding protein , Peroxisomal beta-oxidation, Lipid metabolism, Stress respons
Os02g0232500	0.546598	0.308021	0.804263	0.678488	Similar to Receptor-like serine/threonine kinase
Os01g0787600	0.0392021	-0.0111882	-0.231107	-0.512312	Similar to Salicylic acid-binding protein 2
Os02g0133800	0.425119	0.764798	0.111041	0.384491	Proteasome subunit alpha type 1 (EC 3.4.25.1) (20S proteasome alpha subunit F) (20S proteasome subunit alpha-6) (Proteasome component C2)
Os03g0719800	-0.122883	0.465364	0.898691	0.127882	Phytochrome A, Photorecepto
Os10g0517050	0.121095	0.106397	0.00691631	-0.605709	Hypothetical conserved gene
Os06g0728600	0.0561296	-1.06766	-0.730787	-0.192088	EPS15 homology (EH) domain containing protein
Os06g0496800	-0.0477055	-0.206579	0.128953	-0.0786744	Similar to S-locus receptor kinase precursor
Os08g0205800	-0.577132	0.869529	0.922449	0.448442	Hypothetical conserved gene
Os12g0563600	-0.0515094	0.981636	0.832571	1.84342	Protein of unknown function DUF538 family protein
Os10g0154000	-0.243698	0.0299791	0.423333	0.305347	Membrane-trafficking protein, Intracellular SNARE protein, Resistance to rice blast diseas
Os08g0562200	0.0653538	-0.055635	-0.11211	-0.174978	Membrane-bound NAC-like transcription factor, Transcriptional repressor, Suppression of flowerin
Os07g0605400	-1.52031	-0.624031	-0.796862	-3.0286	Similar to EGG APPARATUS-1 protein (ZmEA1)
Os03g0264400	-0.52835	-1.06197	-0.63292	-0.381977	Anthranilate synthase alpha 2 subunit
Os01g0279800	0.221074	0.335742	0.105348	-0.133025	Similar to LRR protein
Os12g0149900	-0.375791	-0.23755	-0.0137139	0.0205297	IQ calmodulin-binding region domain containing protein
Os01g0276100	0.225041	0.373291	0.20887	0.197519	Similar to 3-isopropylmalate dehydrogenase, chloroplast precursor (EC 1.1.1.85) (Beta-IPM dehydrogenase) (IMDH) (3-IPM-DH)
Os03g0726500	-0.424625	-0.707765	0.211799	0.118498	Protein of unknown function DUF81 domain containing protein
Os08g0402500	0.745428	0.757145	1.67326	0.305729	Protein of unknown function DUF761, plant domain containing protein
Os10g0155500	-0.23608	0.716838	0.789059	0.592853	Similar to Aldose 1-epimerase-like protein
Os11g0545000	0.236792	0.456046	-0.16941	-0.0884276	NOP5, N-terminal domain containing protein
Os01g0708000	-0.0289534	-0.213443	-0.0624227	-0.502916	Similar to Single myb histone 4
Os03g0720300	-0.286513	-0.147301	0.0754237	0.354492	Similar to Glutamate decarboxylase isozyme 1 (EC 4.1.1.15)
Os12g0416300	0.127711	-0.656367	0.0326442	-0.234164	Conserved hypothetical protein
Os04g0623500	-0.500773	0.871763	-0.122598	0.144922	Similar to H0215F08.7 protein
Os04g0610800	0.167028	0.45907	1.29928	1.16644	Similar to Coproporphyrinogen III oxidase (Fragment)
novel.1905	-0.185488	0.0107318	0.5262	0.798285	PF00654:Voltage gated chloride channel
Os04g0442000	-0.0892737	-0.796625	-0.867184	-0.353971	Similar to Auxin response factor 2 (ARF1-binding protein) (ARF1-BP)
Os04g0492100	-0.0594009	0.0919844	0.331932	0.169128	Similar to H0425E08.1 protein
Os08g0439100	-0.196352	-0.527854	0.260148	0.406209	Protein of unknown function DUF1336 domain containing protein
Os05g0556900	1.09173	1.0023	0.260368	0.613257	Ribosomal protein L35Ae family protein
Os04g0444600	0.260732	0.645287	0.151131	0.331823	Similar to 26S proteasome subunit RPN6a (Fragment)
Os03g0335300	0.00428257	0.176002	-0.0404894	0.276173	Similar to Vacuolar sorting receptor homolog (Fragment)
Os06g0659300	0.238023	-0.833667	-0.77118	-0.0849772	Similar to Actin filament bundling protein P-115-ABP
Os05g0129000	-0.188386	0.174569	0.642957	0.580558	Similar to Gamma-glutamylcysteine synthetase (Fragment)
Os02g0725300	0.00744634	-0.416458	-0.395398	-0.399043	Cellulose synthase family protein
Os01g0920400	0.253361	-0.306735	-0.298724	-0.297464	Similar to Dynamin-related protein 3A (Dynamin-like protein 2) (Dynamin-like protein 2a). Splice isoform 2
Os11g0186200	0.195519	1.09692	0.624665	1.00223	Similar to Aldehyde dehydrogenase (EC 1.2.1.3)
Os07g0516500	-0.0349873	-0.281871	0.474155	0.528121	Conserved hypothetical protein
Os12g0616200	0.0924153	0.747742	0.626929	0.249469	HUELLENLOS-like protein
Os09g0467200	-0.899594	-0.59971	-0.944399	-1.35807	Similar to Glutathione S-transferase GST 23 (EC 2.5.1.18) (Fragment)
Os02g0667100	-0.175249	-0.0785322	0.321571	0.368626	Conserved hypothetical protein
Os12g0583900	0.2759	0.284631	0.208609	0.107247	Similar to PDE135 (PIGMENT DEFECTIVE EMBRYO 135); transmembrane transporter
Os10g0500500	0.0380901	0.421497	0.551157	0.0643965	Similar to 30S Ribosomal protein S18
Os09g0380000	0.135464	-0.514776	0.572449	0.922575	Similar to catalytic/ ligase
Os02g0196600	-0.443877	-0.513212	0.0105037	0.0879154	Heavy metal P1B-type ATPase, Cu-transporting ATPase, Control of Cu accumulation in rice grai
Os02g0147800	0.106124	-0.438681	0.0516411	-0.230349	Hypothetical conserved gene
Os01g0159300	-0.0756866	-0.454954	0.0408275	0.38759	Zinc finger, RING/FYVE/PHD-type domain containing protein
Os01g0752700	0.357439	-0.709606	-0.699526	-0.855014	Similar to GTP-binding protein
Os07g0301200	0.324993	-0.544222	-0.588131	-0.657152	Similar to RNA helicase (Fragment)
Os03g0324200	0.0847475	-1.13153	-0.140357	-0.171575	Transcription factor involved in the ethylene signal transduction pathway, Positive regulator of ethylene response, Wound signalin
Os03g0638200	0.382169	-0.124559	0.0112188	0.549167	Similar to Major facilitator superfamily protein, expressed
Os02g0813500	-0.0565739	-0.0771324	-0.225096	-0.210084	Glutathione reductase, cytosolic (EC 1.8.1.7) (GR) (GRase)
Os06g0547400	0.33547	1.81198	2.31973	2.43876	Similar to Peroxidase P7 (EC 1.11.1.7) (TP7)
Os03g0376800	0.0727974	-0.252554	0.0982345	-0.265275	K Homology, type 1, subgroup domain containing protein
Os10g0516500	-0.0704896	-0.126731	0.015808	0.38089	Conserved hypothetical protein
novel.1885	0.233096	-1.21138	-0.86164	-0.646756	PF07762:Protein of unknown function (DUF1618)|PF13456:Reverse transcriptase-like|PF00665:Integrase core domain|PF17917:RNase H-like domain found in reverse transcriptase|PF00078:Reverse transcriptase (RNA-dependent DNA polymerase)|PF03732:Retrotransposon gag protein|PF04094:Protein of unknown function (DUF390)
Os02g0167500	0.105561	-0.724013	-0.433247	-0.297339	RNA recognition motif domain domain containing protein
Os01g0131300	0.160184	0.413894	0.11774	-0.405014	Conserved hypothetical protein
Os03g0731500	0.0945894	-0.963903	-0.260256	0.110154	Similar to Major surface glycoprotein-like
Os10g0413500	-0.334957	0.592427	0.479845	0.297997	2OG-Fe(II) oxygenase domain containing protein
Os06g0669600	-0.0606631	-0.0713485	0.0363348	-0.0154506	Similar to predicted protein
Os06g0479200	-0.149837	-0.067006	0.271333	-0.328995	Conserved hypothetical protein
Os03g0586700	0.00802642	-1.02722	0.025819	0.0399971	Conserved hypothetical protein
Os01g0187400	0.130679	-0.636008	-0.338381	-0.0946759	Similar to glycine-rich protein
Os02g0470400	-0.00490936	-0.348775	-0.0838347	-0.292213	Similar to predicted protein
Os01g0363500	-0.239031	-0.486273	0.20075	-0.12457	Similar to predicted protein
Os06g0645400	0.892773	-0.423266	-0.768278	-0.0473976	Similar to Isoleucine-tRNA ligase-like protein
Os01g0812900	-0.0768826	0.938472	0.627892	0.615451	Similar to alphavirus core protein family
Os01g0889000	0.410214	0.206088	0.0519795	0.258043	Tetratricopeptide-like helical domain containing protein
Os08g0398700	0.386811	0.331848	0.339636	0.438987	Peptidase M1, membrane alanine aminopeptidase family protein
Os08g0141300	-0.118573	0.324107	0.239357	0.308569	PapD-like domain containing protein
Os09g0539800	0.451256	1.37514	0.0953738	0.767279	Similar to Acyl carrier protein III, chloroplast precursor (ACP III)
Os02g0100700	0.222273	-0.157072	-0.222764	-0.0945794	FG-GAP repeat containing protein
Os04g0608100	-0.0730609	-0.0624921	0.679913	0.811649	Ribosomal protein S5 domain 2-type fold domain containing protein
Os03g0101700	0.247461	-0.956679	-0.0809842	-0.398717	Similar to SNF2P
Os11g0439600	-0.246077	3.15462	2.99286	4.0201	Similar to Nod factor binding lectin-nucleotide phosphohydrolase
Os08g0535400	-0.16565	-0.618691	-0.0630456	0.0204062	Zinc finger, DHHC-type domain containing protein
Os02g0741400	0.190427	-0.147662	-0.125029	-0.251511	Conserved hypothetical protein
Os04g0625800	0.143764	-0.0192032	-0.271737	-0.154332	Similar to RNA Binding Protein 45
Os08g0538300	-0.0261123	-0.24703	0.154322	0.0377939	LysM receptor-like kinase, Chitin elicitor signalin
Os04g0505200	0.262928	0.974804	0.799094	1.40498	Similar to Protein binding protein
Os12g0554400	0.281764	-0.234975	-0.144054	0.158367	Tetratricopeptide-like helical domain containing protein
Os08g0548900	0.344128	0.738344	0.469045	0.453728	Similar to Proteasome subunit alpha type 7 (EC 3.4.25.1) (20S proteasome alpha subunit D) (20S proteasome subunit alpha-4)
Os02g0539100	-0.649437	-0.529111	-0.380413	-0.521948	Similar to Digalactosyldiacylglycerol synthase 1
Os08g0425800	-0.371142	0.331881	0.118942	-0.30716	Similar to DRP2 protein (Fragment)
Os03g0640100	0.212699	-0.0817106	0.135938	-0.166348	Similar to WD-40 repeat protein MSI1
Os06g0725000	-0.177575	2.43401	2.40321	2.19944	Similar to Senescence-associated protein DIN1
Os07g0506000	-0.188348	0.806244	0.717819	0.507518	Protein of unknown function DUF300 family protein
Os10g0393100	0.0527601	0.255736	0.184609	0.140019	Peptidase A22B, signal peptide peptidase domain containing protein
Os05g0208000	0.337663	0.149266	-0.315359	0.578028	Similar to 2-oxoglutarate/malate translocator
Os10g0339400	0.296114	-0.249862	-0.0432988	-0.232866	IQ calmodulin-binding region domain containing protein
Os12g0111600	0.475133	0.914731	2.17417	1.28895	Hypoxia induced protein conserved region family protein
Os06g0127000	0.152161	1.002	0.696715	0.7635	Peroxisomal biogenesis factor 11 family protein
Os02g0469300	0.0756718	-0.456951	0.181396	0.210783	Similar to OSIGBa0148D14.7 protein
Os04g0346100	0.522983	1.04702	0.547932	0.229926	Ribosomal protein S27
Os01g0750800	0.137596	0.968349	0.50078	0.476833	Conserved hypothetical protein
Os02g0690700	0.00977503	-0.299024	-0.422973	-0.131632	Clathrin coat associated protein AP-50 domain containing protein
Os06g0163300	-1.04748	-0.550801	0.0691441	0.457012	Harpin-induced 1 domain containing protein
Os09g0474300	0.282582	-0.252025	-0.336754	-0.0384531	Similar to Heat-shock protein precursor
Os03g0774200	0.149346	0.843417	0.246202	0.438332	Similar to NADH-ubiquinone oxidoreductase subunit 8 (EC 1.6.5.3)
Os02g0120800	0.210014	1.06376	0.634608	1.11592	Similar to Small GTP-binding protein (Fragment)
Os03g0254800	-0.631551	-0.658873	-0.579115	-0.358711	Similar to Chorismate synthase 1, chloroplast precursor (EC 4.2.3.5) (5- enolpyruvylshikimate-3-phosphate phospholyase 1)
Os08g0175200	-0.162572	0.0134336	0.3246	0.447763	Protein of unknown function DUF292, eukaryotic domain containing protein
Os04g0671800	0.115613	-0.88317	-0.145632	-0.469358	Zinc finger, CCCH-type domain containing protein
Os01g0549400	0.208261	-0.459033	-0.0907039	-0.0272536	Similar to RNA helicase-like protein DB10
Os04g0613600	0.585574	0.83333	0.131084	0.0473468	Similar to 40S ribosomal protein S11
Os07g0570300	0.141288	-0.534474	-0.200165	-0.089226	Peptidase M16, core domain containing protein
Os03g0806900	0.423741	1.25088	0.34058	0.778005	Similar to Cytochrome-C reductase 14 kDa subunit (EC 1.10.2.2) (Fragment)
Os05g0299700	-0.0275376	-0.427288	-0.356532	-0.342046	Similar to Expressed protein (Zinc finger-like protein)
Os04g0418000	0.465424	1.01681	0.356945	0.737611	Conserved hypothetical protein
Os03g0854500	0.0860418	-0.11962	0.104636	-0.177852	Similar to Heat shock transcription factor 31 (Fragment)
Os02g0672100	0.0506616	-0.347478	-0.199465	-0.452152	C2H2-type zinc finger transcription factor, Promotion of flowerin
Os06g0506600	-0.720945	0.201246	-0.432032	-0.778271	Similar to Ubiquitin carrier protein
Os01g0624000	0.062978	-0.551989	-0.161877	0.25608	Neutral/alkaline nonlysosomal ceramidase family protein
Os01g0866300	-0.197708	-0.0796405	-0.26379	-0.365749	VAMP-like protein YKT61 (AtYKT61) (Geranylgeranylated protein 1) (AtGP1)
Os02g0664300	0.421158	-0.405751	-0.443524	-0.00430111	Peptidase S8 and S53, subtilisin, kexin, sedolisin domain containing protein
Os02g0739400	-0.336348	-0.432954	0.333172	0.510968	Similar to Avr9/Cf-9 rapidly elicited protein 231 precursor
Os02g0522700	-0.207525	-0.509503	-0.148658	-0.372093	Hypothetical conserved gene
Os01g0106700	0.287323	-1.96521	-1.0946	-0.825982	Hypothetical conserved gene
Os05g0376300	-0.205528	-1.04487	-0.286406	-0.192969	Similar to cDNA, clone: J065201C14, full insert sequence
Os12g0516700	-0.20981	0.202628	0.310957	-0.253427	Similar to Splicing factor, arginine/serine-rich 12
Os01g0629900	-0.301451	0.271072	0.765253	0.488669	Similar to Blast and wounding induced mitogen-activated protein kinase
Os01g0844500	-0.236109	0.68193	1.0825	0.96287	Peptidase aspartic, catalytic domain containing protein
Os01g0851700	-1.39634	-2.40732	-2.29397	-2.0918	Similar to Cytosolic starch phosphorylase (Fragment)
Os01g0875700	-0.371822	-0.236049	-0.162301	0.0016114	Heat shock protein DnaJ family protein
Os04g0488000	0.050007	-0.255925	0.201392	-0.0285186	Similar to PITSLRE serine/threonine-protein kinase CDC2L1 (EC 2.7.1.37) (Galactosyltransferase associated protein kinase p58/GTA) (Cell division cycle 2-like protein kinase 1)
Os02g0232900	0.332455	1.94049	1.75463	2.30665	A member of the Nodulin26-like Intrinsic Protein (NIP) family, Arsenite transporte
Os03g0223700	-0.071029	-0.411408	-0.126932	-0.158923	Armadillo-like helical domain containing protein
Os03g0316200	-0.248398	0.0340177	-0.668147	-1.33482	Similar to Galactinol synthase (Fragment)
Os06g0181700	1.09796	1.33497	-0.0825281	-0.528664	Pathogenesis-related transcriptional factor and ERF domain containing protein
Os03g0289100	-0.271458	-0.654123	-0.153888	-0.222721	Serine/threonine protein kinase, Carbohydrate metabolis
Os12g0514100	-0.332868	0.835866	0.369928	0.284874	Ribosome associated membrane RAMP4 family protein
Os03g0339100	0.216781	-0.0926615	0.00411582	-0.22852	Similar to PRL1 protein
Os08g0487800	0.220668	-0.0466807	-0.0870482	0.269459	Similar to Heat-shock protein precursor
Os03g0646800	0.207985	-0.297528	-0.113459	-0.16534	Similar to DNA-directed RNA polymerase
Os12g0448900	0.29545	1.37727	0.694494	1.48621	Fatty acid alpha-dioxygenase family, Enzyme that oxygenates fatty acids into 2R-hydroperoxide
Os02g0717300	0.126055	1.04988	0.651488	0.563638	Mitochondrial import inner membrane translocase, subunit Tim17/22 family protein
Os03g0760700	0.675089	0.302388	0.0351728	0.0984621	Similar to Aspartate-semialdehyde dehydrogenase (EC 1.2.1.11) (Fragment)
Os07g0551300	-0.384034	-1.42895	-0.73157	-0.199575	Similar to KI domain interacting kinase 1
Os02g0176700	-0.00540685	-1.38569	-0.523471	0.00542845	Similar to autoinhibited calcium ATPase
Os02g0719800	0.297568	-0.601625	-0.236128	-0.35702	Similar to AML1
Os01g0134500	0.2106	1.19874	0.991417	1.00294	Similar to Delta-7-sterol-C5(6)-desaturase (EC 1.3.3.-) (Delta-7-C-5 sterol desaturase) (Delta7-sterol-C5-desaturase)
[truncated: 29,802 more rows]
