# Supplementary material for: Regeneration pattern and genome-wide transcription profile of rhizome axillary buds after perennial rice harvest
Source: Front Plant Sci. 2022 Nov 28;13:1071038. doi: 10.3389/fpls.2022.1071038 (PMC9742242; doi:10.3389/fpls.2022.1071038)
Supplement: Supplementary file 5 [file Table_4.xlsx]

## Sheet: Sheet1
Supplementary Table 4 GO enrichment analysis of DEGs in different time points after apical spike removal.
GO Category	GO ID	Description	p value	Up-regulated	Down-regulated	Different time point
BP	GO:0042254	ribosome biogenesis	2.05e-08	33	0	T1d vs. T0d
BP	GO:0042255	ribosome assembly	1.18e-07	15	0
BP	GO:0005977	glycogen metabolic process	4.03e-07	1	7
BP	GO:0006112	energy reserve metabolic process	4.03e-07	1	7
BP	GO:0042273	ribosomal large subunit biogenesis	7.27e-07	16	0
BP	GO:0022613	ribonucleoprotein complex biogenesis	1.18e-05	33	0
BP	GO:0000028	ribosomal small subunit assembly	2.26e-05	7	0
BP	GO:0070925	organelle assembly	9.82e-05	16	1
BP	GO:0015849	organic acid transport	0.000115087	1	12
BP	GO:0046942	carboxylic acid transport	0.000115087	1	12
BP	GO:0006073	cellular glucan metabolic process	0.000164562	2	15
BP	GO:0044042	glucan metabolic process	0.000217901	2	15
BP	GO:1903825	organic acid transmembrane transport	0.00025777	1	10
BP	GO:1905039	carboxylic acid transmembrane transport	0.00025777	1	10
BP	GO:0009698	phenylpropanoid metabolic process	0.000305603	0	10
BP	GO:0046292	formaldehyde metabolic process	0.00031065	1	3
BP	GO:0046294	formaldehyde catabolic process	0.00031065	1	3
BP	GO:0110095	cellular detoxification of aldehyde	0.00031065	1	3
BP	GO:0110096	cellular response to aldehyde	0.00031065	1	3
BP	GO:0009699	phenylpropanoid biosynthetic process	0.00046511	0	7
BP	GO:0005978	glycogen biosynthetic process	0.00069069	0	4
BP	GO:0003333	amino acid transmembrane transport	0.000783946	1	8
BP	GO:0042274	ribosomal small subunit biogenesis	0.000872955	9	0
BP	GO:0019748	secondary metabolic process	0.000876634	0	13
BP	GO:0006865	amino acid transport	0.000970006	1	8
BP	GO:0044264	cellular polysaccharide metabolic process	0.00103801	2	16
CC	GO:0022626	cytosolic ribosome	2.2e-22	44	0
CC	GO:0044391	ribosomal subunit	2.77e-20	44	0
CC	GO:0005840	ribosome	1.21e-19	53	0
CC	GO:0044445	cytosolic part	5.33e-19	44	0
CC	GO:0022625	cytosolic large ribosomal subunit	5.22e-15	27	0
CC	GO:0015934	large ribosomal subunit	9.33e-13	27	0
CC	GO:0022627	cytosolic small ribosomal subunit	2.08e-09	17	0
CC	GO:0015935	small ribosomal subunit	9.29e-09	17	0
CC	GO:0009501	amyloplast	0.000106766	0	5
CC	GO:0046658	anchored component of plasma membrane	0.00180671	3	10
CC	GO:0005732	small nucleolar ribonucleoprotein complex	0.00241452	5	0
CC	GO:0031225	anchored component of membrane	0.00272071	3	10
MF	GO:0003735	structural constituent of ribosome	5.74e-18	50	0
MF	GO:0005198	structural molecule activity	8.21e-15	50	2
MF	GO:0005506	iron ion binding	4.86e-05	4	23
MF	GO:0019843	rRNA binding	9.03e-05	11	0
MF	GO:0016701	oxidoreductase activity, acting on single donors with incorporation of molecular oxygen	0.000129558	1	8
MF	GO:0016702	oxidoreductase activity, acting on single donors with incorporation of molecular oxygen, incorporation of two atoms of oxygen	0.000163246	1	7
MF	GO:0004022	alcohol dehydrogenase (NAD) activity	0.000306049	1	3
MF	GO:0005342	organic acid transmembrane transporter activity	0.000501891	1	10
MF	GO:0046943	carboxylic acid transmembrane transporter activity	0.000501891	1	10
MF	GO:0008514	organic anion transmembrane transporter activity	0.00054077	1	12
MF	GO:0015171	amino acid transmembrane transporter activity	0.000612398	1	8
BP	GO:0015979	photosynthesis	7.60865e-14	71	6	T3d vs T0d
BP	GO:0042737	drug catabolic process	9.69731e-08	70	13
BP	GO:0019684	photosynthesis, light reaction	1.94145e-07	32	3
BP	GO:0009768	photosynthesis, light harvesting in photosystem I	5.35222e-07	13	0
BP	GO:0006091	generation of precursor metabolites and energy	1.35638e-06	103	30
BP	GO:0009765	photosynthesis, light harvesting	4.76057e-06	16	0
BP	GO:0018298	protein-chromophore linkage	5.72173e-06	14	1
BP	GO:0042743	hydrogen peroxide metabolic process	8.91107e-06	47	6
BP	GO:0042744	hydrogen peroxide catabolic process	2.2024e-05	46	4
BP	GO:0000278	mitotic cell cycle	3.04989e-05	52	26
BP	GO:0072593	reactive oxygen species metabolic process	3.53142e-05	52	8
BP	GO:0009636	response to toxic substance	3.56613e-05	68	13
BP	GO:0098869	cellular oxidant detoxification	4.61266e-05	58	8
BP	GO:0140014	mitotic nuclear division	7.37743e-05	27	10
BP	GO:0051783	regulation of nuclear division	0.000102006	22	7
BP	GO:0000280	nuclear division	0.0001328	43	16
BP	GO:1903047	mitotic cell cycle process	0.000157207	43	22
BP	GO:0007049	cell cycle	0.000157213	86	52
BP	GO:0006979	response to oxidative stress	0.000178451	72	14
BP	GO:0017001	antibiotic catabolic process	0.000178941	46	5
BP	GO:1990748	cellular detoxification	0.00019587	58	9
BP	GO:0072330	monocarboxylic acid biosynthetic process	0.000207166	52	32
BP	GO:0097237	cellular response to toxic substance	0.000233436	58	9
BP	GO:0016999	antibiotic metabolic process	0.00023789	64	14
BP	GO:0007088	regulation of mitotic nuclear division	0.000269671	19	6
BP	GO:0005978	glycogen biosynthetic process	0.000274856	1	8
BP	GO:0006323	DNA packaging	0.000275051	23	3
BP	GO:0051187	cofactor catabolic process	0.000383051	48	4
BP	GO:0071554	cell wall organization or biogenesis	0.000399973	75	36
BP	GO:0022402	cell cycle process	0.000454828	68	38
BP	GO:0098754	detoxification	0.000457988	58	9
BP	GO:0031497	chromatin assembly	0.000525596	20	3
BP	GO:0010817	regulation of hormone levels	0.00054371	29	40
BP	GO:0045839	negative regulation of mitotic nuclear division	0.000612812	7	5
BP	GO:0009926	auxin polar transport	0.000684977	10	5
BP	GO:0051784	negative regulation of nuclear division	0.000799567	8	5
BP	GO:0030001	metal ion transport	0.000982824	42	47
BP	GO:0006334	nucleosome assembly	0.00102574	19	2
CC	GO:0009521	photosystem	3.12863e-15	40	2
CC	GO:0009522	photosystem I	1.97316e-12	22	0
CC	GO:0005618	cell wall	2.09489e-12	98	19
CC	GO:0030312	external encapsulating structure	2.09489e-12	98	19
CC	GO:0005840	ribosome	4.96192e-12	138	3
CC	GO:0009523	photosystem II	7.06554e-11	31	2
CC	GO:0044436	thylakoid part	1.1515e-10	93	9
CC	GO:0034357	photosynthetic membrane	1.34881e-10	89	9
CC	GO:0009579	thylakoid	1.36462e-10	109	10
CC	GO:0044391	ribosomal subunit	2.28579e-10	98	1
CC	GO:0022626	cytosolic ribosome	4.27186e-10	90	0
CC	GO:0044815	DNA packaging complex	2.31861e-09	35	1
CC	GO:0042651	thylakoid membrane	5.01587e-09	82	9
CC	GO:0000786	nucleosome	1.13479e-08	32	1
CC	GO:0009535	chloroplast thylakoid membrane	3.43812e-08	73	6
CC	GO:0055035	plastid thylakoid membrane	3.43812e-08	73	6
CC	GO:0044445	cytosolic part	4.74173e-08	96	2
CC	GO:0070469	respiratory chain	8.73134e-08	38	4
CC	GO:0098803	respiratory chain complex	1.13259e-07	35	1
CC	GO:1990204	oxidoreductase complex	1.28456e-07	47	4
CC	GO:0009534	chloroplast thylakoid	1.2901e-07	83	7
CC	GO:0031976	plastid thylakoid	1.2901e-07	83	7
CC	GO:0048046	apoplast	4.96841e-07	57	11
CC	GO:0032993	protein-DNA complex	6.82823e-07	40	3
CC	GO:0009505	plant-type cell wall	9.16981e-07	43	10
CC	GO:0005746	mitochondrial respiratory chain	9.35897e-07	33	1
CC	GO:0022627	cytosolic small ribosomal subunit	1.28775e-06	39	0
CC	GO:0015935	small ribosomal subunit	2.80293e-06	41	0
CC	GO:0015934	large ribosomal subunit	1.08958e-05	57	1
CC	GO:0030964	NADH dehydrogenase complex	1.49363e-05	21	1
CC	GO:0045271	respiratory chain complex I	1.49363e-05	21	1
CC	GO:0044427	chromosomal part	3.00828e-05	71	30
CC	GO:0005747	mitochondrial respiratory chain complex I	3.58026e-05	21	0
CC	GO:0022625	cytosolic large ribosomal subunit	4.19843e-05	48	0
CC	GO:0005856	cytoskeleton	6.87474e-05	48	26
CC	GO:0016459	myosin complex	6.99165e-05	0	9
CC	GO:0005694	chromosome	0.000101325	75	38
CC	GO:0010287	plastoglobule	0.000172119	17	1
CC	GO:0044430	cytoskeletal part	0.000242417	38	23
CC	GO:0099080	supramolecular complex	0.000684106	32	9
CC	GO:0099081	supramolecular polymer	0.000684106	32	9
CC	GO:0099512	supramolecular fiber	0.000684106	32	9
CC	GO:0099513	polymeric cytoskeletal fiber	0.000684106	32	9
CC	GO:0009654	photosystem II oxygen evolving complex	0.000728534	13	1
CC	GO:0000785	chromatin	0.000878137	38	18
CC	GO:0098800	inner mitochondrial membrane protein complex	0.000912375	40	0
CC	GO:0005874	microtubule	0.00106554	29	9
CC	GO:0009524	phragmoplast	0.00126505	7	2
CC	GO:0005911	cell-cell junction	0.00211343	54	23
CC	GO:0009506	plasmodesma	0.00211343	54	23
CC	GO:0030054	cell junction	0.00211343	54	23
CC	GO:0055044	symplast	0.00211343	54	23
CC	GO:0000793	condensed chromosome	0.0028982	17	7
CC	GO:0005875	microtubule associated complex	0.00378709	16	3
CC	GO:0044454	nuclear chromosome part	0.00452047	37	16
CC	GO:0015630	microtubule cytoskeleton	0.00466082	35	11
CC	GO:0045273	respiratory chain complex II	0.00500034	7	0
CC	GO:0005871	kinesin complex	0.00572189	10	1
CC	GO:0000228	nuclear chromosome	0.00678939	40	16
CC	GO:0042575	DNA polymerase complex	0.00769154	5	4
CC	GO:0000794	condensed nuclear chromosome	0.00848616	11	3
MF	GO:0003735	structural constituent of ribosome	8.17708e-14	135	2
MF	GO:0005198	structural molecule activity	1.29291e-09	141	11
MF	GO:0043531	ADP binding	3.49442e-09	3	111
MF	GO:0046906	tetrapyrrole binding	5.88407e-08	95	54
MF	GO:0004553	hydrolase activity, hydrolyzing O-glycosyl compounds	3.69072e-07	95	30
MF	GO:0016168	chlorophyll binding	3.88335e-07	13	0
MF	GO:0046982	protein heterodimerization activity	6.26975e-07	35	5
MF	GO:0003774	motor activity	1.12384e-06	23	13
MF	GO:0016798	hydrolase activity, acting on glycosyl bonds	2.99113e-06	100	34
MF	GO:0016684	oxidoreductase activity, acting on peroxide as acceptor	3.50479e-06	53	8
MF	GO:0020037	heme binding	5.94567e-06	82	54
MF	GO:0004601	peroxidase activity	6.10144e-06	52	8
MF	GO:0016209	antioxidant activity	1.97477e-05	58	8
MF	GO:0004568	chitinase activity	0.000103985	20	2
MF	GO:0015926	glucosidase activity	0.000111155	16	7
MF	GO:0004867	serine-type endopeptidase inhibitor activity	0.000173602	16	2
MF	GO:0046983	protein dimerization activity	0.000395958	80	36
MF	GO:0003777	microtubule motor activity	0.000653493	23	3
MF	GO:0016705	oxidoreductase activity, acting on paired donors, with incorporation or reduction of molecular oxygen	0.000657592	50	57
MF	GO:0005506	iron ion binding	0.000788049	49	53
MF	GO:0008092	cytoskeletal protein binding	0.00089231	41	31
MF	GO:0008422	beta-glucosidase activity	0.000960001	12	5
MF	GO:0061134	peptidase regulator activity	0.00101313	17	4
MF	GO:0004866	endopeptidase inhibitor activity	0.00143649	17	3
MF	GO:0030414	peptidase inhibitor activity	0.00143649	17	3
MF	GO:0004857	enzyme inhibitor activity	0.00162801	40	7
MF	GO:0016709	oxidoreductase activity, acting on paired donors, with incorporation or reduction of molecular oxygen, NAD(P)H as one donor, and incorporation of one atom of oxygen	0.00188103	31	29
MF	GO:0061135	endopeptidase regulator activity	0.00199032	17	3
MF	GO:0009055	electron transfer activity	0.00205306	43	9
BP	GO:0015979	photosynthesis	9.97082e-22	64	2	T4d vs. T0d
BP	GO:0019684	photosynthesis, light reaction	1.07539e-12	31	1
BP	GO:0009768	photosynthesis, light harvesting in photosystem I	1.97618e-10	13	0
BP	GO:0018298	protein-chromophore linkage	9.94578e-10	14	1
BP	GO:0009765	photosynthesis, light harvesting	6.97688e-09	15	0
BP	GO:0006091	generation of precursor metabolites and energy	4.14321e-07	64	20
BP	GO:0042737	drug catabolic process	1.84542e-06	39	11
BP	GO:0010466	negative regulation of peptidase activity	6.39053e-06	14	4
BP	GO:0010951	negative regulation of endopeptidase activity	6.39053e-06	14	4
BP	GO:0045861	negative regulation of proteolysis	6.39053e-06	14	4
BP	GO:0052548	regulation of endopeptidase activity	9.12417e-06	14	4
BP	GO:0052547	regulation of peptidase activity	1.28617e-05	14	4
BP	GO:0043086	negative regulation of catalytic activity	1.35921e-05	28	10
BP	GO:0006749	glutathione metabolic process	1.55253e-05	22	2
BP	GO:0009636	response to toxic substance	1.91029e-05	38	13
BP	GO:0044092	negative regulation of molecular function	2.22868e-05	28	10
BP	GO:1990748	cellular detoxification	2.48342e-05	34	10
BP	GO:0098869	cellular oxidant detoxification	2.56565e-05	32	10
BP	GO:0097237	cellular response to toxic substance	2.86146e-05	34	10
BP	GO:0098754	detoxification	4.96159e-05	34	10
BP	GO:0017001	antibiotic catabolic process	7.21093e-05	27	6
BP	GO:0009699	phenylpropanoid biosynthetic process	9.3771e-05	3	12
BP	GO:0009698	phenylpropanoid metabolic process	0.000119974	7	15
BP	GO:0042744	hydrogen peroxide catabolic process	0.000146222	24	6
BP	GO:0072593	reactive oxygen species metabolic process	0.000160859	28	8
BP	GO:0010143	cutin biosynthetic process	0.000199582	4	4
BP	GO:0008202	steroid metabolic process	0.000209594	15	9
BP	GO:0006833	water transport	0.00035439	6	2
BP	GO:0042044	fluid transport	0.00035439	6	2
BP	GO:0042743	hydrogen peroxide metabolic process	0.000371258	24	6
BP	GO:0009414	response to water deprivation	0.000376856	19	7
BP	GO:0006869	lipid transport	0.000480271	20	7
BP	GO:0009415	response to water	0.000520759	19	7
BP	GO:0030388	fructose 1,6-bisphosphate metabolic process	0.000581678	5	1
BP	GO:0051346	negative regulation of hydrolase activity	0.000614535	16	5
BP	GO:0016125	sterol metabolic process	0.000778001	13	7
BP	GO:0010876	lipid localization	0.00079567	21	7
BP	GO:0051187	cofactor catabolic process	0.00100831	25	6
BP	GO:0010817	regulation of hormone levels	0.00103644	20	22
BP	GO:0009773	photosynthetic electron transport in photosystem I	0.00114099	6	0
BP	GO:0006694	steroid biosynthetic process	0.00118636	13	6
CC	GO:0044436	thylakoid part	1.10826e-27	92	4
CC	GO:0009579	thylakoid	2.08207e-27	104	4
CC	GO:0034357	photosynthetic membrane	3.71692e-26	87	4
CC	GO:0009521	photosystem	1.32811e-23	39	1
CC	GO:0042651	thylakoid membrane	1.70439e-23	81	4
CC	GO:0009534	chloroplast thylakoid	6.51066e-21	80	3
CC	GO:0031976	plastid thylakoid	6.51066e-21	80	3
CC	GO:0009535	chloroplast thylakoid membrane	2.30705e-20	70	3
CC	GO:0055035	plastid thylakoid membrane	2.30705e-20	70	3
CC	GO:0009522	photosystem I	1.05041e-18	22	0
CC	GO:0009523	photosystem II	6.6764e-17	30	1
CC	GO:0010287	plastoglobule	6.35267e-08	16	1
CC	GO:0005618	cell wall	1.16469e-07	52	12
CC	GO:0030312	external encapsulating structure	1.16469e-07	52	12
CC	GO:0009654	photosystem II oxygen evolving complex	5.29989e-07	13	1
CC	GO:0009505	plant-type cell wall	1.01948e-05	24	8
CC	GO:0048046	apoplast	2.80207e-05	35	4
CC	GO:0031977	thylakoid lumen	0.000578777	9	0
CC	GO:0009570	chloroplast stroma	0.00135858	50	7
CC	GO:0009532	plastid stroma	0.00225941	50	7
MF	GO:0046906	tetrapyrrole binding	2.78737e-12	67	41
MF	GO:0016168	chlorophyll binding	1.91561e-10	13	0
MF	GO:0020037	heme binding	9.44414e-09	54	41
MF	GO:0004568	chitinase activity	1.94852e-06	16	2
MF	GO:0016684	oxidoreductase activity, acting on peroxide as acceptor	2.84059e-06	30	10
MF	GO:0016209	antioxidant activity	4.41083e-06	34	10
MF	GO:0004601	peroxidase activity	6.11725e-06	29	10
MF	GO:0004866	endopeptidase inhibitor activity	6.17544e-06	14	4
MF	GO:0030414	peptidase inhibitor activity	6.17544e-06	14	4
MF	GO:0004857	enzyme inhibitor activity	6.81766e-06	27	10
MF	GO:0061135	endopeptidase regulator activity	8.81934e-06	14	4
MF	GO:0004553	hydrolase activity, hydrolyzing O-glycosyl compounds	9.40889e-06	63	12
MF	GO:0005506	iron ion binding	1.19668e-05	36	35
MF	GO:0061134	peptidase regulator activity	1.24352e-05	14	4
MF	GO:0004497	monooxygenase activity	1.35644e-05	31	35
MF	GO:0016798	hydrolase activity, acting on glycosyl bonds	2.48077e-05	67	14
MF	GO:0004867	serine-type endopeptidase inhibitor activity	4.96763e-05	12	2
MF	GO:0004364	glutathione transferase activity	0.000112892	18	2
MF	GO:0046983	protein dimerization activity	0.000149443	47	26
MF	GO:0016705	oxidoreductase activity, acting on paired donors, with incorporation or reduction of molecular oxygen	0.000198602	32	37
MF	GO:0005372	water transmembrane transporter activity	0.000347944	6	2
MF	GO:0015250	water channel activity	0.000347944	6	2
MF	GO:0090447	glycerol-3-phosphate 2-O-acyltransferase activity	0.00112465	2	4
MF	GO:0015926	glucosidase activity	0.00131533	12	2
MF	GO:0043295	glutathione binding	0.00143326	8	0
MF	GO:1900750	oligopeptide binding	0.00143326	8	0
BP	GO:0015979	photosynthesis	1.97355e-34	91	4	T5d vs T0d
BP	GO:0019684	photosynthesis, light reaction	4.15798e-16	41	1
BP	GO:0042737	drug catabolic process	1.79155e-14	73	11
BP	GO:0006091	generation of precursor metabolites and energy	9.62101e-10	96	25
BP	GO:0042744	hydrogen peroxide catabolic process	5.52382e-09	46	4
BP	GO:0042743	hydrogen peroxide metabolic process	1.23784e-08	47	4
BP	GO:0009768	photosynthesis, light harvesting in photosystem I	2.29818e-08	13	0
BP	GO:0017001	antibiotic catabolic process	2.60097e-08	48	4
BP	GO:0098869	cellular oxidant detoxification	4.04093e-08	59	5
BP	GO:0072593	reactive oxygen species metabolic process	7.2299e-08	51	6
BP	GO:0071554	cell wall organization or biogenesis	1.12375e-07	91	14
BP	GO:0006979	response to oxidative stress	1.28316e-07	68	14
BP	GO:0009765	photosynthesis, light harvesting	1.31087e-07	16	0
BP	GO:0051187	cofactor catabolic process	1.8469e-07	48	4
BP	GO:1990748	cellular detoxification	2.11078e-07	60	5
BP	GO:0097237	cellular response to toxic substance	2.62525e-07	60	5
BP	GO:0098754	detoxification	2.67662e-07	61	5
BP	GO:0009636	response to toxic substance	2.85253e-07	65	9
BP	GO:0044092	negative regulation of molecular function	6.93968e-07	43	10
BP	GO:0043086	negative regulation of catalytic activity	8.41662e-07	42	10
BP	GO:0042545	cell wall modification	1.33834e-06	16	3
BP	GO:0018298	protein-chromophore linkage	1.8286e-06	14	0
BP	GO:0000272	polysaccharide catabolic process	2.20082e-06	37	6
BP	GO:0016999	antibiotic metabolic process	2.28306e-06	61	10
BP	GO:0045490	pectin catabolic process	6.86727e-06	14	3
BP	GO:0009773	photosynthetic electron transport in photosystem I	1.02355e-05	9	0
BP	GO:0006928	movement of cell or subcellular component	1.55648e-05	29	0
BP	GO:0010466	negative regulation of peptidase activity	1.62412e-05	18	3
BP	GO:0010951	negative regulation of endopeptidase activity	1.62412e-05	18	3
BP	GO:0045861	negative regulation of proteolysis	1.62412e-05	18	3
BP	GO:0016125	sterol metabolic process	2.12652e-05	21	8
BP	GO:0052548	regulation of endopeptidase activity	2.46632e-05	18	3
BP	GO:0009767	photosynthetic electron transport chain	3.48475e-05	14	1
BP	GO:0007018	microtubule-based movement	3.4935e-05	24	0
BP	GO:0052547	regulation of peptidase activity	3.67999e-05	18	3
BP	GO:0006833	water transport	3.75753e-05	10	1
BP	GO:0042044	fluid transport	3.75753e-05	10	1
BP	GO:2000280	regulation of root development	3.75753e-05	6	5
BP	GO:0071555	cell wall organization	5.6284e-05	58	9
BP	GO:0008202	steroid metabolic process	6.52041e-05	22	10
BP	GO:0022900	electron transport chain	7.21007e-05	51	9
BP	GO:0015995	chlorophyll biosynthetic process	0.000101945	14	0
BP	GO:0016052	carbohydrate catabolic process	0.000144447	54	11
BP	GO:0045493	xylan catabolic process	0.000171737	12	0
BP	GO:0006694	steroid biosynthetic process	0.000268913	19	7
BP	GO:0045229	external encapsulating structure organization	0.000279828	58	10
BP	GO:0006826	iron ion transport	0.000295712	17	4
BP	GO:0051346	negative regulation of hydrolase activity	0.000365022	22	5
BP	GO:0030001	metal ion transport	0.000478672	46	28
BP	GO:0051783	regulation of nuclear division	0.00048066	17	6
BP	GO:0005976	polysaccharide metabolic process	0.000508073	65	18
BP	GO:0019748	secondary metabolic process	0.000528703	29	13
BP	GO:0009415	response to water	0.000616121	26	8
BP	GO:0015994	chlorophyll metabolic process	0.000693417	16	0
BP	GO:0007017	microtubule-based process	0.000842624	50	0
BP	GO:0051784	negative regulation of nuclear division	0.000852894	6	5
BP	GO:0033046	negative regulation of sister chromatid segregation	0.000859642	5	4
BP	GO:0033048	negative regulation of mitotic sister chromatid segregation	0.000859642	5	4
BP	GO:0045841	negative regulation of mitotic metaphase/anaphase transition	0.000859642	5	4
BP	GO:0051985	negative regulation of chromosome segregation	0.000859642	5	4
BP	GO:1902100	negative regulation of metaphase/anaphase transition of cell cycle	0.000859642	5	4
BP	GO:1905819	negative regulation of chromosome separation	0.000859642	5	4
BP	GO:2000816	negative regulation of mitotic sister chromatid separation	0.000859642	5	4
BP	GO:0009414	response to water deprivation	0.000907695	25	8
BP	GO:0009808	lignin metabolic process	0.00136798	14	5
BP	GO:0010817	regulation of hormone levels	0.00185401	29	26
CC	GO:0005618	cell wall	4.13016e-33	126	10
CC	GO:0030312	external encapsulating structure	4.13016e-33	126	10
CC	GO:0009579	thylakoid	2.31014e-32	138	5
CC	GO:0044436	thylakoid part	3.84317e-30	117	5
CC	GO:0034357	photosynthetic membrane	2.2997e-29	112	5
CC	GO:0042651	thylakoid membrane	5.89259e-26	104	5
CC	GO:0009521	photosystem	7.16278e-25	45	2
CC	GO:0048046	apoplast	1.70523e-23	79	8
CC	GO:0009534	chloroplast thylakoid	2.18103e-23	105	3
CC	GO:0031976	plastid thylakoid	2.18103e-23	105	3
CC	GO:0009535	chloroplast thylakoid membrane	9.14794e-23	91	3
CC	GO:0055035	plastid thylakoid membrane	9.14794e-23	91	3
CC	GO:0009523	photosystem II	4.54686e-19	36	2
CC	GO:0009522	photosystem I	6.90116e-15	22	0
CC	GO:0009505	plant-type cell wall	5.56812e-14	54	4
CC	GO:0009654	photosystem II oxygen evolving complex	3.18251e-08	16	2
CC	GO:0046658	anchored component of plasma membrane	7.76996e-08	49	5
CC	GO:0031225	anchored component of membrane	1.71224e-07	50	5
CC	GO:0044815	DNA packaging complex	6.85792e-07	28	0
CC	GO:0009532	plastid stroma	1.00756e-06	88	6
CC	GO:0009570	chloroplast stroma	1.30541e-06	86	6
CC	GO:0010287	plastoglobule	4.13061e-06	17	1
CC	GO:0005871	kinesin complex	1.9231e-05	13	0
CC	GO:0031977	thylakoid lumen	1.9231e-05	13	0
CC	GO:0005911	cell-cell junction	4.24951e-05	61	8
CC	GO:0009506	plasmodesma	4.24951e-05	61	8
CC	GO:0030054	cell junction	4.24951e-05	61	8
CC	GO:0055044	symplast	4.24951e-05	61	8
CC	GO:0000786	nucleosome	6.15106e-05	23	0
CC	GO:0031226	intrinsic component of plasma membrane	9.37695e-05	64	24
CC	GO:0099080	supramolecular complex	0.000105817	35	1
CC	GO:0099081	supramolecular polymer	0.000105817	35	1
CC	GO:0099512	supramolecular fiber	0.000105817	35	1
CC	GO:0099513	polymeric cytoskeletal fiber	0.000105817	35	1
CC	GO:0005874	microtubule	0.000132744	33	1
CC	GO:0005875	microtubule associated complex	0.000431457	18	0
CC	GO:0015630	microtubule cytoskeleton	0.000958113	38	2
CC	GO:0000794	condensed nuclear chromosome	0.00159703	11	2
CC	GO:0044459	plasma membrane part	0.00187246	66	24
CC	GO:0044421	extracellular region part	0.0031297	18	8
CC	GO:0005615	extracellular space	0.00325748	18	7
CC	GO:0044430	cytoskeletal part	0.00450699	40	5
CC	GO:0005856	cytoskeleton	0.00543966	46	7
CC	GO:0009524	phragmoplast	0.00629315	7	0
MF	GO:0004553	hydrolase activity, hydrolyzing O-glycosyl compounds	8.45248e-22	128	14
MF	GO:0016798	hydrolase activity, acting on glycosyl bonds	7.25516e-18	131	15
MF	GO:0046906	tetrapyrrole binding	2.75989e-17	118	38
MF	GO:0020037	heme binding	1.48595e-13	104	38
MF	GO:0004497	monooxygenase activity	3.19333e-11	68	39
MF	GO:0016684	oxidoreductase activity, acting on peroxide as acceptor	6.77364e-11	57	6
MF	GO:0004601	peroxidase activity	1.53102e-10	56	6
MF	GO:0016705	oxidoreductase activity, acting on paired donors, with incorporation or reduction of molecular oxygen	2.14041e-09	73	40
MF	GO:0016209	antioxidant activity	3.11329e-09	59	7
MF	GO:0016709	oxidoreductase activity, acting on paired donors, with incorporation or reduction of molecular oxygen, NAD(P)H as one donor, and incorporation of one atom of oxygen	7.82047e-09	45	24
MF	GO:0004568	chitinase activity	1.27604e-08	20	5
MF	GO:0016168	chlorophyll binding	1.86178e-08	13	0
MF	GO:0005506	iron ion binding	3.51905e-08	71	34
MF	GO:0045330	aspartyl esterase activity	1.03013e-07	15	3
MF	GO:0004857	enzyme inhibitor activity	3.51519e-07	40	10
MF	GO:0030599	pectinesterase activity	9.20286e-07	15	3
MF	GO:0046983	protein dimerization activity	2.97636e-06	71	36
MF	GO:0015926	glucosidase activity	4.68621e-06	20	2
MF	GO:0016762	xyloglucan:xyloglucosyl transferase activity	7.18959e-06	13	1
MF	GO:0045735	nutrient reservoir activity	7.54418e-06	23	2
MF	GO:0003777	microtubule motor activity	9.40785e-06	26	0
MF	GO:0004866	endopeptidase inhibitor activity	1.24449e-05	18	3
MF	GO:0030414	peptidase inhibitor activity	1.24449e-05	18	3
MF	GO:0009055	electron transfer activity	1.34482e-05	42	9
MF	GO:0061135	endopeptidase regulator activity	1.89621e-05	18	3
MF	GO:0030145	manganese ion binding	2.62976e-05	23	1
MF	GO:0004867	serine-type endopeptidase inhibitor activity	2.726e-05	15	2
MF	GO:0008422	beta-glucosidase activity	2.726e-05	15	2
MF	GO:0061134	peptidase regulator activity	2.83887e-05	18	3
MF	GO:0080043	quercetin 3-O-glucosyltransferase activity	3.27005e-05	21	14
MF	GO:0046527	glucosyltransferase activity	5.19388e-05	42	18
MF	GO:0080044	quercetin 7-O-glucosyltransferase activity	6.51818e-05	20	14
MF	GO:0102483	scopolin beta-glucosidase activity	0.000114071	9	1
MF	GO:0003774	motor activity	0.00012791	26	1
MF	GO:0004322	ferroxidase activity	0.000130609	14	1
MF	GO:0016724	oxidoreductase activity, oxidizing metal ions, oxygen as acceptor	0.000130609	14	1
MF	GO:0004499	N,N-dimethylaniline monooxygenase activity	0.000145929	9	4
MF	GO:0005372	water transmembrane transporter activity	0.000231484	9	1
MF	GO:0015250	water channel activity	0.000231484	9	1
MF	GO:0046910	pectinesterase inhibitor activity	0.000243051	10	3
MF	GO:0008017	microtubule binding	0.000726634	36	1
MF	GO:0015925	galactosidase activity	0.00073561	10	1
MF	GO:0016682	oxidoreductase activity, acting on diphenols and related substances as donors, oxygen as acceptor	0.000917444	9	4
MF	GO:0016722	oxidoreductase activity, oxidizing metal ions	0.00102588	17	1
MF	GO:0005507	copper ion binding	0.00106736	26	2
MF	GO:0016614	oxidoreductase activity, acting on CH-OH group of donors	0.00134321	45	13
MF	GO:0008146	sulfotransferase activity	0.00230371	11	1
MF	GO:0004564	beta-fructofuranosidase activity	0.00236941	8	0
MF	GO:0046982	protein heterodimerization activity	0.00283325	25	2
MF	GO:0050660	flavin adenine dinucleotide binding	0.00355683	29	10
MF	GO:0019901	protein kinase binding	0.00375901	19	4
MF	GO:0004565	beta-galactosidase activity	0.00398268	7	1
