# Supplementary material for: Regeneration pattern and genome-wide transcription profile of rhizome axillary buds after perennial rice harvest
Source: Front Plant Sci. 2022 Nov 28;13:1071038. doi: 10.3389/fpls.2022.1071038 (PMC9742242; doi:10.3389/fpls.2022.1071038)
Supplement: Supplementary file 6 [file Table_5.xlsx]

## Sheet: Sheet1
Supplementary Table 5 KEGG enrichment analysis of DEGs in different time points after apical spike removal.
KEGG ID	Description	p value	Up-regulated	Down-regulated	Different Group
osa03010	Ribosome	2.24641e-19	52	0	T1d vs. T0d
osa00906	Carotenoid biosynthesis	1.03112e-06	1	9
osa00941	Flavonoid biosynthesis	0.000164741	0	7
osa00500	Starch and sucrose metabolism	0.000213402	4	14
osa00940	Phenylpropanoid biosynthesis	0.000468714	2	17
osa03010	Ribosome	6.59127e-14	138	2	T3d vs. T0d
osa00195	Photosynthesis	3.89221e-08	31	1
osa00196	Photosynthesis - antenna proteins	1.91149e-06	13	0
osa00940	Phenylpropanoid biosynthesis	1.27581e-05	56	25
osa00190	Oxidative phosphorylation	6.27859e-05	52	2
osa00500	Starch and sucrose metabolism	0.00166755	35	28
osa00195	Photosynthesis	1.41935e-14	30	1	T4d vs. T0d
osa00196	Photosynthesis - antenna proteins	2.69887e-10	13	0
osa00940	Phenylpropanoid biosynthesis	9.26036e-08	33	20
osa00073	Cutin, suberine and wax biosynthesis	6.843e-05	7	5
osa00630	Glyoxylate and dicarboxylate metabolism	0.000209034	18	4
osa00062	Fatty acid elongation	0.0011016	12	1
osa00941	Flavonoid biosynthesis	0.0011544	4	7
osa00480	Glutathione metabolism	0.00206258	23	4
osa00195	Photosynthesis	1.29472e-16	35	1	T5d vs. T0d
osa00940	Phenylpropanoid biosynthesis	5.32606e-11	63	12
osa00073	Cutin, suberine and wax biosynthesis	3.46293e-09	17	4
osa00196	Photosynthesis - antenna proteins	4.96482e-08	13	0
osa00460	Cyanoamino acid metabolism	4.44045e-06	22	3
osa00520	Amino sugar and nucleotide sugar metabolism	4.97668e-05	39	9
osa00630	Glyoxylate and dicarboxylate metabolism	9.66581e-05	23	4
osa00062	Fatty acid elongation	0.000120747	18	0
osa00500	Starch and sucrose metabolism	0.000172223	37	13
osa00710	Carbon fixation in photosynthetic organisms	0.00150396	22	4
osa00603	Glycosphingolipid biosynthesis - globo and isoglobo series	0.00188834	5	1
osa00380	Tryptophan metabolism	0.00290777	12	6
osa00480	Glutathione metabolism	0.00378234	26	7
osa00040	Pentose and glucuronate interconversions	0.00433084	14	2
osa00910	Nitrogen metabolism	0.00461703	6	5
