# Supplementary material for: Regeneration pattern and genome-wide transcription profile of rhizome axillary buds after perennial rice harvest
Source: Front Plant Sci. 2022 Nov 28;13:1071038. doi: 10.3389/fpls.2022.1071038 (PMC9742242; doi:10.3389/fpls.2022.1071038)
Supplement: Supplementary file 7 [file Table_6.xlsx]

## Sheet: Sheet1
Supplementary Table 6 Summary of key genes in WGCNA.
Gene ID	Hub/Key gene	Gene description	Pathway	Profile	Module
Os01g0600900	Yes	Chlorophyll A/B binding protein 2R	Metabolic pathways	19	blue
Os03g0592500	Yes	Lhcb, lhcp II, Lhcb2	Photosynthesis - antenna proteins	19	blue
Os07g0558400	Yes	Light-harvesting protein CP29	Metabolic pathways	19	blue
Os06g0320500	Yes	-	Photosynthesis - antenna proteins	19	blue
Os07g0577600	Yes	-	Metabolic pathways	19	blue
Os02g0197600	Yes	-	Metabolic pathways	19	blue
Os06g0101600	Yes	Pete	Photosynthesis	19	blue
Os08g0104600	Yes	Ferredoxin I, ferredoxin, ferredoxin 1, anti-disease protein 1	-	19	blue
Os12g0420400	Yes	Photosystem I subunit	Photosynthesis	19	blue
Os03g0778100	Yes	Photosystem I subunit	Photosynthesis	19	blue
Os03g0343900	Yes	Photosystem II subunit	-	19	blue
Os07g0106700	Yes	-	-	19	blue
Os07g0148900	Yes	Photosystem I subunit	Photosynthesis	19	blue
Os06g0264800	Yes	-	-	19	blue
Os03g0333400	Yes	-	Photosynthesis	19	blue
Os02g0731600	Yes	-	-	19	blue
Os11g0116200	No	Similar to nonspecific lipid-transfer protein 3	-	19	blue
Os01g0501800	No	Similar to Photosystem II oxygen-evolving complex protein 1 (Fragment)	-	19	blue
Os10g0109300	No	Similar to Peroxidase (EC 1.11.1.7)	-	19	blue
Os07g0544800	No	Similar to Oxygen-evolving enhancer protein 3-2, chloroplast precurso	-	19	blue
Os08g0560900	No	Similar to Photosystem I reaction center subunit II, chloroplast precursor (Photosystem I 20 kDa subunit) (PSI-D)	-	19	blue
Os07g0558400	No	Similar to Chlorophyll a/b-binding protein CP29 precursor	-	19	blue
Os10g0361000	No	Lipoxygenase, LH2 domain containing protein	-	19	blue
Os09g0248100	No	FAS1 domain domain containing protein	-	19	blue
Os09g0481200	No	Similar to photosystem I reaction center subunit V	-	19	blue
Os07g0513000	No	Similar to ATP synthase gamma chain, chloroplast (EC 3.6.1.34) (Fragment)	-	19	blue
Os01g0776600	No	Similar to Purple acid phosphatase (EC 3.1.3.2)	-	19	blue
Os02g0581100	No	Similar to photosystem II 5 kD protein	-	19	blue
Os04g0659100	No	Chloroplastic glutamine synthetase, Reassimilation of the ammonia generated by photorespiration, Salt toleranc	-	19	blue
Os03g0633800	No	Similar to IAA6 (Fragment)	-	19	blue
Os03g0314500	No	WD40-like Beta Propeller domain containing protein	-	19	blue
Os09g0323500	No	Protein of unknown function DUF833 family protein	-	19	blue
Os02g0490500	No	UDP-glucuronosyl/UDP-glucosyltransferase family protein	-	19	blue
Os05g0435800	No	Similar to Subtilisin-like protease	-	19	blue
novel.540	No	PF14547:Hydrophobic seed protein	-	19	blue
Os07g0201800	No	UDP-glucuronosyl/UDP-glucosyltransferase domain containing protein	-	19	blue
Os03g0751400	No	Similar to 50S ribosomal protein l6	-	19	blue
Os02g0567100	No	Thioredoxin domain 2 containing protein	-	19	blue
Os11g0135300	No	Similar to Major facilitator superfamily antiporter	-	19	blue
Os12g0431100	Yes	-	-	19	cyan
Os04g0493600	Yes	Similar to Lectin-C precursor (PL-C)	-	19	cyan
Os05g0162000	Yes	lass III peroxidase 72	Phenylpropanoid biosynthesis	19	cyan
Os08g0189900	Yes	Germin-like protein 8-10	-	19	cyan
Os02g0582900	Yes	-	-	19	cyan
Os11g0156600	Yes	-	-	19	cyan
Os08g0189500	Yes	Germin-like protein 8-6	-	19	cyan
Os08g0189850	Yes	Germin-like protein 8-9	-	19	cyan
Os02g0113200	Yes	P-450 51H5	Steroid biosynthesis	19	cyan
Os01g0916100	Yes	-	-	19	cyan
Os12g0503000	No	Allantoin transporter, Ureide metabolism, Nitrogen molecular senso	-	19	cyan
Os03g0416500	No	6-phosphogluconolactonase domain containing protein	-	19	cyan
Os01g0940700	No	Similar to Glucan endo-1,3-beta-glucosidase GII precursor (EC 3.2.1.39) ((1->3)- beta-glucan endohydrolase GII) ((1->3)-beta-glucanase isoenzyme GII) (Beta-1,3-endoglucanase GII)	-	1	cyan
Os11g0505300	No	Sulfotransferase, Resistance to rice stripe viru	-	19	cyan
Os02g0112900	No	Similar to Viroid RNA-binding protein (Fragment)	-	19	cyan
Os04g0494100	No	Similar to Chitinase	-	19	cyan
Os07g0160300	No	Shikimate kinase domain containing protein	-	19	cyan
Os03g0663750	No	Hypothetical protein	-	1	cyan
Os01g0392600	No	Conserved hypothetical protein	-	19	cyan
Os03g0401100	No	Similar to Protein kinase domain containing protein, expressed	-	1	cyan
Os07g0232800	No	Similar to Zinc transporter protein ZIP1	-	19	cyan
Os02g0199800	No	Similar to No pollen	-	19	cyan
Os02g0583700	No	Conserved hypothetical protein	-	19	cyan
Os02g0584200	No	Conserved hypothetical protein	-	19	cyan
Os03g0225900	No	Allene oxide synthase (CYP74A2), Biosynthesis of jasmonic acid (JA	-	19	cyan
Os05g0253200	No	Conserved hypothetical protein	-	19	cyan
Os03g0428200	No	Similar to Terpene synthase, N-terminal domain containing protein, expressed	-	19	cyan
Os03g0187800	No	Protein of unknown function DUF250 domain containing protein	-	19	cyan
Os08g0556300	No	Glycolipid transfer protein domain domain containing protein	-	19	cyan
Os09g0357400	No	Disease resistance protein domain containing protein	-	19	cyan
Os11g0474900	No	Similar to Stemar-13-ene synthase	-	1	cyan
novel.304	No	-	-	19	cyan
Os08g0477100	No	Similar to Latex allergen	-	1	cyan
Os08g0260600	No	Tetraspanin domain containing protein	-	1	cyan
novel.823	No	-	-	19	cyan
ENSRNA049476498	No	5.8S ribosomal RNA	-	19	cyan
Os12g0154900	No	Germin-like protein 12-3, Disease resistanc	-	19	cyan
Os06g0698711	No	Conserved hypothetical protein	-	19	cyan
Os06g0697000	Yes	Xyloglucan endotransglucosydase/hydrolase 10	-	19	Green yellow
Os11g0444700	Yes	PB1 domain-containing protein	-	19	Green yellow
Os10g0437500	Yes	-	-	19	Green yellow
Os07g0461900	Yes	-	2-Oxocarboxylic acid metabolism	19	Green yellow
Os01g0247600	Yes	-	-	19	Green yellow
Os02g0258200	Yes	-	-	19	Dark red
Os01g0273100	Yes	Ubiquitin-conjugating enzyme 27	Ubiquitin mediated proteolysis	19	Dark red
Os05g0476400	Yes	-	-	19	Dark red
Os03g0128300	Yes	-	-	19	Dark red
Os08g0485500	Yes	Regulator of awn elongation 2	-	19	Dark red
Os02g0193600	Yes	-	-	19	Dark red
Os07g0474300	Yes	-	-	19	Dark red
Os01g0215700	Yes	Gdsl esterase/lipase protein6	-	19	Dark red
Os02g0591500	Yes	-	-	19	Dark red
Os06g0194200	Yes	-	-	19	Dark red
Os02g0791300	Yes	-	-	18	gray
Os04g0687100	Yes	-	Oxidative phosphorylation	18	gray
Os05g0171200	Yes	-	-	18	gray
Os04g0687200	Yes	-	-	18	gray
Os07g0560700	Yes	-	-	19	Light cyan
Os04g0607500	Yes	High-affinity K+ transporter 4	-	19	Light cyan
Os05g0449200	Yes	-	-	1	Light cyan
Os08g0384500	Yes	Pleiotropic drug resistance 17	-	0	Midnight blue
Os10g0550900	Yes	Proline dehydrogenase	Metabolic pathways	0	Midnight bule
Os11g0153300	Yes	-	-	0	Midnight blue
Os04g0665600	Yes	-	-	0	Midnight blue
Os09g0497100	Yes	-	-	0	pink
Os03g0216300	Yes	-	-	0	pink
novel.123	Yes	-	-	0	pink
Os01g0369200	Yes	-	Protein processing in endoplasmic reticulum	0	pink
Os05g0202800	Yes	Metallothionein 3B	-	0	black
Os04g0507950	Yes	-	-	0	black
Os12g0218300	Yes	Rapid alkalization factor 34	-	0	black
Os05g0214300	Yes	Sweet3a	-	0	black
Os12g0221600	Yes	Rapid alkanization factor 35	-	0	black
Os05g0434800	Yes	-	-	0	black
Os07g0525100	Yes	OsCole1-interacting protein	-	0	black
Os01g0723800	Yes	Multidrug resistance 17	ABC transporters	1	Light green
Os10g0564500	Yes	Stress/ABA-activated protein kinase 3	Plant hormone signal transduction	1	Light green
Os04g0408600	Yes	-	-	1	Light green
Os10g0534900	Yes	-	-	1	Light green
Os03g0823000	Yes	Zinc finger protein 182	-	1	Light green
Os02g0136900	Yes	-	-	1	Light green
Os09g0441400	No	Similar to Elicitor-inducible cytochrome P450	-	1	Light green
Os09g0433800	No	Similar to Senescence-associated protein SAG102	-	1	Light green
Os06g0664300	No	Similar to Vacuolar sorting receptor 6 precursor (AtVSR6) (Epidermal growth factor receptor-like protein 6) (AtELP6) (BP80-like protein d) (AtBP80d)	-	1	Light green
Os08g0489300	No	Methyladenine glycosylase domain containing protein	-	1	Light green
Os03g0261100	No	Phospholipase A2 family protein	-	1	Light green
Os12g0476200	No	Sucrose transporter, TAL effector PthXo2-dependent disease susceptibility to bacterial pathoge	-	1	Light green
Os10g0548000	No	Hypothetical conserved gene	-	1	Light green
Os02g0732800	No	Similar to Anther-specific proline-rich protein APG	-	1	Light green
Os05g0159300	No	Similar to Alpha-L-fucosidase 2	-	1	Light green
Os03g0111200	No	Similar to Remorin	-	1	Light green
Os04g0441800	No	TGF-beta receptor, type I/II extracellular region family protein	-	1	Light green
Os01g0305200	No	Lg106-like family protein	-	1	Light green
Os04g0448300	No	Peptidase A1 domain containing protein	-	1	Light green
Os01g0913300	No	TGF-beta receptor, type I/II extracellular region family protein	-	1	Light green
Os05g0568600	No	Protein of unknown function DUF1645 family protein	-	1	Light green
Os03g0215700	No	Myosin II heavy chain-like family protein	-	1	Light green
Os01g0854800	No	Similar to Cytochrome P450 86A1 (EC 1.14.-.-) (CYPLXXXVI) (P450-dependent fatty acid omega-hydroxylase)	-	1	Light green
Os08g0475100	No	Alpha/beta hydrolase fold-3 domain containing protein	-	1	Light green
Os03g0694500	No	Similar to Permease 1	-	1	Light green
Os05g0495000	No	Hypothetical conserved gene	-	1	Light green
Os08g0265000	No	Hypothetical gene	-	1	Light green
Os05g0384600	No	ABC transporter-like domain containing protein	-	1	Light green
Os05g0159500	No	Similar to Alpha-L-fucosidase 2	-	1	Light green
Os02g0275200	No	Xyloglucan fucosyltransferase family protein	-	1	Light green
Os10g0133500	No	Transferase family protein	-	1	Light green
novel.1191	No	-	-	1	Light green
Os06g0321700	No	Aminoacyl-tRNA synthetase, class I, conserved site domain containing protein	-	1	Light green
Os02g0738600	No	Similar to CEL5=CELLULASE 5 (Fragment)	-	1	Light green
Os01g0615500	No	ABC transporter-like domain containing protein	-	1	Light green
Os11g0708100	No	Similar to Laccase-22	-	1	Light green
Os01g0892600	No	Pectinacetylesterase family protein	-	1	Light green
Os10g0394700	No	Hypothetical conserved gene	-	1	Light green
Os05g0105050	No	Hypothetical conserved gene	-	1	Light green
Os06g0119800	No	Conserved hypothetical protein	-	1	Light green
Os03g0181100	Yes	Tiey geen 11B	Plant hormone signal transduction	1	Light yellow
Os03g0402800	Yes	Tify gene 10A	-	1	Light yellow
Os03g0290300	Yes	OsFAD7	-	1	Light yellow
Os04g0301500	Yes	Basic helix-loop-helix protein 006	-	1	Light yellow
Os01g0717000	Yes	-	Glycerophospholipid metabolism	1	Light yellow
Os06g0203600	Yes	Chalcone isomerase 2	-	1	Light yellow
Os10g0468500	Yes	-	-	1	Light yellow
Os03g0180800	Yes	Tify gene 11A	-	1	Light yellow
Os01g0775400	Yes	Cytokinin Oxidase/dehydydrognase 5	Zeatin biosynthesis	1	Light yellow
Os11g0482901	Yes	-	-	1	Light yellow
Os03g0242300	Yes	-	-	1	Light yellow
Os01g0773800	Yes	-	-	1	Light yellow
Os04g0497000	No	Similar to Allyl alcohol dehydrogenase		1	Light yellow
Os04g0447100	No	Similar to Lipoxygenase	-	1	Light yellow
Os03g0180900	No	Tify domain containing protein	-	1	Light yellow
Os10g0391400	No	Tify domain containing protein	-	1	Light yellow
Os02g0165100	No	Protein kinase, core domain containing protein	-	1	Light yellow
Os02g0803300	No	Epsin-like, N-terminal domain containing protein	-	1	Light yellow
Os08g0448000	No	4-coumarate:coenzyme A ligase, Lignin biosynthesis, Defense against woundin	-	1	Light yellow
Os03g0221200	No	Similar to Homocysteine S-methyltransferase 1 (EC 2.1.1.10) (S- methylmethionine:homocysteine methyltransferase 1) (SMM:Hcy S- methyltransferase 1) (ZmHMT-1)	-	1	Light yellow
Os02g0686700	No	Protein of unknown function DUF581 family protein	-	1	Light yellow
Os01g0699100	No	Serine/threonine protein kinase domain containing protein	-	1	Light yellow
Os11g0249000	No	NB-ARC domain containing protein	-	1	Light yellow
Os01g0170051	No	Hypothetical protein	-	1	Light yellow
Os05g0474800	No	WRKY transcription factor 70	-	1	Light yellow
novel.911	No	PF00337:Galactoside-binding lectin	-	1	Light yellow
Os07g0656700	No	Uncharacterised conserved protein UCP022348 domain containing protein	-	1	Light yellow
Os02g0205500	No	Similar to Fatty acid elongase 1	-	1	Light yellow
Os04g0395800	No	Tify domain containing protein	-	1	Light yellow
Os02g0700300	No	Similar to Phosphate starvation response regulator-like protein	-	1	Light yellow
Os07g0536300	No	Gnk2-homologous domain domain containing protein	-	1	Light yellow
Os08g0457400	No	Similar to Avr9/Cf-9 induced kinase 1	-	1	Light yellow
Os11g0177750	No	Hypothetical gene	-	1	Light yellow
Os04g0480200	No	Transporter, high affinity nitrate, Nar2 domain containing protein	-	1	Light yellow
Os02g0832400	Yes	-	-	1	turquoise
Os01g0148000	Yes	-	-	1	turquoise
Os06g0301300	Yes	-	Proteasome	1	turquoise
Os05g0463500	Yes	-	-	1	turquoise
